# Supplementary material for: Integration of plasma and CSF metabolomics with CSF proteomic reveals novel associations between lipid mediators and central nervous system vascular and energy metabolism
Source: Sci Rep. 2023 Aug 23;13:13752. doi: 10.1038/s41598-023-39737-8 (PMC10447532; doi:10.1038/s41598-023-39737-8)
Supplement: Supplementary file 8 — Supplementary Table S3. [file 41598_2023_39737_MOESM8_ESM.xlsx]

## Sheet: Table S3
Supplemental Table 2. Spearman’s rank order correlation between CSF proteins affected by AD and CSF lipid mediators and their important ratios. Analysis was performed separately for AD cases and healthy controls. Both Spearman’s ρ and p-values are reported.
	Outcome	Spearmans p	Spearmans p	Spearmans p	Spearmans p	Spearmans p	Spearmans p	Spearmans p	Spearmans p	Spearmans p	Spearmans p	Spearmans p	Spearmans p	Spearmans p	Spearmans p	Spearmans p	Spearmans p	Spearmans p	Spearmans p	Spearmans p	Spearmans p	Spearmans p	Spearmans p	Spearmans p	Spearmans p	Spearmans p	Spearmans p	Spearmans p	Spearmans p	Spearmans p	Spearmans p	Spearmans p	Spearmans p	Spearmans p	Spearmans p	Spearmans p	Spearmans p	Spearmans p	Spearmans p	Spearmans p	Spearmans p	Spearmans p	Spearmans p	Spearmans p	Spearmans p	Spearmans p	Spearmans p	Spearmans p	Spearmans p
	Experimental group	AD	AD	AD	AD	AD	AD	AD	AD	AD	AD	AD	AD	AD	AD	AD	AD	AD	AD	AD	AD	AD	AD	AD	AD	AD	AD	AD	AD	AD	AD	AD	AD	AD	AD	AD	AD	AD	AD	AD	AD	AD	Control	Control	Control	Control	Control	Control	Control
Metabolite group	Protein Metabolite	AEBP1	AHSG	ALDOA	ALDOC	AMBP	BASP1	C9	CALM2	COL6A1	CP	DCN	ENO1	ENO2	F2	GAP43	GDA	GOT1	GOT2	KNG1	KNG1 2	LDHA	LUM	MDH1	MFGE8	NID2	OGN	PARK7	PEBP1	PGK1	PKM	PON1	PPIA	PTPRZ1	SMOC1	SOD1	SPON1	SPP1	SPP1 2	TPI1	VTN	YWHAZ	AEBP1	AHSG	ALDOA	ALDOC	AMBP	BASP1	C9
Bile Acids	DCA	0.1101	0.3117	-0.0913	-0.0133	0.3425	-0.1297	0.1673	0.2611	0.0223	0.1816	-0.2126	0.2146	-0.1791	0.2896	-0.09	0.0459	-0.1031	-0.0387	0.2811	0.325	-0.0276	0.103	-0.054	-0.0457	0.1328	-0.041	0.0235	-0.1828	-0.1468	-0.1882	0.2799	0.0137	-0.0789	-0.0262	-0.2073	-0.1537	0.0233	0.1489	-0.1603	0.2739	-0.0116	-0.0158	0.2118	0.0429	-0.0422	0.1887	0.0304	0.1008
	GCDCA	0.164	0.336	-0.1653	-0.3702	0.3099	-0.1129	0.1609	0.1566	-0.2262	0.2518	-0.0686	-0.1101	-0.2197	0.2518	-0.2001	0.0208	-0.057	-0.1218	0.2227	0.2997	-0.0685	0.2278	-0.0582	0.0591	0.0153	-0.0947	-0.0534	-0.2743	-0.0196	-0.1691	0.3315	-0.0466	-0.0993	0.0926	-0.2274	-0.1171	-0.1673	0.0424	-0.2082	0.2578	-0.2111	0.0474	0.514	-0.105	-0.2516	0.4419	-0.1646	0.2764
	a-MCA	0.0151	0.0344	-0.1371	-0.1998	0.022	-0.0253	0.0092	0.0111	-0.1318	0.0043	-0.1065	-0.0389	-0.2658	0.0671	0.0154	-0.0774	-0.0645	-0.0355	0.0264	0.0404	-0.0504	0.0254	-0.2027	0.0755	0.1074	-0.0467	-0.0072	-0.0646	0.1109	-0.0503	0.0632	-0.0838	0.0194	0.1033	-0.0402	0.0391	0.0188	0.039	-0.233	0.0479	-0.0465	-0.0633	0.1179	0.0346	0.1181	0.1044	-0.0878	0.0259
	CDCA	0.0066	0.132	-0.0178	-0.0683	0.222	-0.0206	-0.0152	0.177	-0.0328	0.0704	-0.1487	0.0449	-0.0408	0.1654	-0.0679	0.1385	-0.0835	-0.0204	0.0574	0.1066	0.1363	-0.0115	-0.0029	0.0343	-0.0017	-0.028	-0.0064	-0.1455	-0.1227	-0.05	0.1834	0.0083	-0.0584	-0.0871	-0.1866	-0.1299	-0.0432	0.031	-0.0749	0.1426	-0.1173	0.0847	0.2477	-0.071	-0.1007	0.1071	-0.2034	0.1941
	GCA	0.0455	0.1611	-0.1129	-0.272	0.0942	-0.125	0.048	0.0574	-0.0982	0.1757	-0.0113	-0.14	-0.1301	0.1047	-0.1711	-0.019	-0.0721	-0.0747	0.0956	0.1358	0.0414	0.1324	-0.1481	0.1485	0.0758	-0.0393	-0.0727	-0.2131	0.0416	-0.1179	0.1398	-0.0641	-0.0963	-0.0156	-0.1923	0.0133	-0.1265	-0.0388	-0.0954	0.1538	-0.2317	0.1153	0.2709	-0.0475	-0.0633	0.1945	-0.1218	0.0338
	GDCA	0.1796	0.4651	-0.2348	-0.1695	0.3675	-0.1764	0.2581	0.2717	-0.132	0.3115	-0.1967	0.0708	-0.2839	0.3422	-0.1628	-0.0483	-0.107	-0.1492	0.4267	0.4729	-0.1107	0.2992	-0.1124	0.0109	0.1646	-0.1019	0.0197	-0.2433	-0.109	-0.2525	0.3779	-0.1003	-0.1802	0.0729	-0.2498	-0.0462	-0.1326	0.1762	-0.2369	0.3498	-0.1272	-0.019	0.3647	-0.0407	-0.1111	0.3708	0.0262	0.1589
	GLCA	0.0779	0.1003	-0.1347	-0.163	0.192	-0.1781	0.1789	0.0808	0.0084	0.1409	0.0046	0.0512	-0.0434	0.1656	-0.1548	0.031	-0.1475	-0.0449	0.1067	0.1575	-0.0919	0.0524	-0.0669	0.1058	0.1729	-0.0323	-0.0678	-0.1467	-0.017	-0.1642	0.2251	0.0227	0.0182	0.1107	-0.1999	-0.0659	0.053	0.0952	-0.1882	0.1015	-0.0129	-0.0931	0.1756	-0.0489	-0.0952	0.2713	-0.0552	0.0686
	GUDCA	0.1293	0.1409	-0.0747	-0.15	0.1615	-0.1108	-0.0113	0.0812	-0.1319	0.0956	0.0641	0.0189	-0.0607	0.1597	-0.1487	0.0133	-0.0155	-0.0456	0.0928	0.148	-0.0276	0.0527	-0.0111	-0.0261	0.0106	-0.0839	-0.067	-0.2047	0.0414	-0.055	0.2054	0.0324	-0.013	0.0361	-0.154	-0.206	-0.0893	-0.0306	-0.0438	0.1808	-0.1245	-0.0834	0.2997	0.1065	-0.0844	0.225	-0.0571	0.1588
	T-a-MCA	0.1158	0.1877	-0.2855	-0.2999	0.1586	-0.0477	0.1078	0.1631	-0.1915	0.1689	-0.0883	-0.074	-0.308	0.177	-0.0781	-0.1051	-0.1087	-0.0402	0.1852	0.1858	-0.1053	0.2031	-0.1211	0.1192	0.0691	0.0008	0.0214	-0.1771	-0.073	-0.1072	0.2475	-0.2099	-0.0651	0.0732	-0.0365	0.0363	-0.0417	0.076	-0.2223	0.1238	-0.1199	0.0106	0.1845	-0.1364	-0.1092	0.1476	0.0706	0.0762
	TCA	0.0618	0.152	-0.1443	-0.198	0.038	-0.0687	-0.018	-0.0094	-0.0205	0.1408	0.0586	-0.135	-0.0408	0.0346	-0.1225	-0.1113	-0.0674	-0.0404	0.0594	0.1077	0.0026	0.1993	-0.0876	0.2126	-0.0541	0.0748	-0.0369	-0.1715	-0.0458	-0.1305	0.1226	-0.1791	-0.1409	-0.0876	-0.1717	0.0611	-0.2207	-0.0249	-0.0566	0.117	-0.2389	0.1058	0.176	-0.0338	-0.0577	0.1016	-0.0586	-0.0919
	TCDCA	0.1438	0.1872	-0.2002	-0.3189	0.1773	-0.0524	0.0121	0.0135	-0.1783	0.2082	0.014	-0.1717	-0.1922	0.1282	-0.1499	-0.0902	-0.0423	-0.1186	0.1293	0.1922	-0.0927	0.2168	-0.1024	0.1027	-0.0989	-0.0122	-0.0575	-0.2033	-0.0318	-0.1284	0.25	-0.1211	-0.0851	-0.0547	-0.1793	-0.0983	-0.2217	-0.0101	-0.1807	0.154	-0.2677	0.0825	0.4343	-0.1518	-0.2017	0.3614	-0.1512	0.1342
	TDCA	0.23	0.3947	-0.3359	-0.2056	0.307	-0.2008	0.1565	0.133	-0.1572	0.316	-0.0788	-0.0422	-0.2913	0.2965	-0.2226	-0.1726	-0.1327	-0.1521	0.3308	0.4265	-0.1553	0.3857	-0.1955	0.0623	0.0084	-0.0305	-0.0295	-0.3042	-0.162	-0.3233	0.3838	-0.2391	-0.1947	-0.0573	-0.2848	-0.0598	-0.2513	0.1726	-0.231	0.3337	-0.2511	0.0172	0.3432	-0.0536	-0.1382	0.327	-0.0182	0.0307
	TUDCA	-0.0578	0.1105	-0.055	-0.1891	0.1128	-0.0236	0.0227	0.0511	-0.1958	0.1359	-0.0301	-0.1188	-0.1025	0.1192	0.0323	0.0036	-0.0767	-0.0345	0.0828	0.1584	-0.058	0.0549	0.0451	-0.0261	-0.1468	0.0766	0.0422	-0.1604	-0.0571	-0.0833	0.1341	-0.017	-0.0983	-0.064	-0.0112	-0.1605	-0.0749	-0.0157	-0.1281	0.1722	-0.1291	-0.0816	0.1153	0.04	-0.0113	0.0817	0.0545	-0.0145
	UDCA	-0.0553	0.0643	0.0476	0.0496	0.1221	0.0019	0.1042	0.2269	0.0476	0.0466	-0.1045	0.1051	-0.0216	0.0767	0.0471	0.139	-0.004	0.065	0.1041	0.0799	0.1081	-0.0157	0.0632	0.0988	0.1838	-0.1392	-0.0145	-0.0966	-0.0398	-0.026	0.1512	-0.0746	-0.0658	-0.0452	-0.0962	-0.1037	0.0827	0.1547	-0.0397	0.0522	0.0198	0.0375	0.236	-0.0226	-0.0925	0.2146	-0.072	0.1513
	w-MCA	-0.0314	0.0125	0.075	-0.0611	0.1169	-0.0484	-0.0201	0.1232	-0.1218	-0.0601	-0.0824	-0.0305	-0.0327	0.1165	0.0395	0.1171	0.0346	-0.0539	0.1121	0.0899	-0.0318	-0.0035	-0.012	-0.1075	0.0338	-0.0696	-0.0194	-0.0981	0.0679	0.0375	0.0679	0.0761	-0.083	-0.0096	-0.0268	-0.0644	-0.0112	-0.0896	-0.0779	0.1129	0.0063	-0.0233	0.1708	-0.0909	-0.0106	0.1565	-0.152	0.1439
Bile Acids Ratio	(GDCA+GLCA)/(TDCA)	-0.1067	-0.1282	0.1479	0.0861	-0.0432	0.0457	0.084	0.0851	0.0871	-0.1355	-0.0683	0.1097	0.1168	-0.0398	0.1016	0.1859	0.0477	0.0278	-0.0439	-0.1091	0.0698	-0.2576	0.1399	-0.0378	0.1394	-0.0649	-0.0146	0.1475	0.0467	0.1523	-0.1428	0.2497	0.1008	0.1706	0.0876	-0.0085	0.2611	-0.0243	0.0501	-0.1037	0.1902	-0.0813	-0.0728	0.0556	0.0977	-0.0314	0.0649	0.172
	(GDCA+TDCA)/(TLCA+GLCA)	0.1132	0.2504	-0.0822	0.0013	0.1049	0.0481	0.0218	0.1377	-0.1228	0.0958	-0.0999	0.0223	-0.1738	0.0896	0.0308	-0.074	0.0537	-0.0519	0.2501	0.2276	-0.0216	0.1722	0.0178	-0.0641	-0.0539	-0.0594	0.004	-0.03	-0.1099	-0.048	0.1074	-0.042	-0.1518	-0.038	0	-0.0276	-0.135	0.05	-0.0147	0.173	-0.1021	0.0887	0.1538	-0.0025	-0.0224	0.1022	0.0651	0.0348
	(GDCA+TDCA)/(TUDCA+GUDCA)	0.0569	0.1902	-0.1478	-0.0141	0.1439	-0.0673	0.197	0.1151	0.01	0.1406	-0.1657	0.0472	-0.1531	0.1201	-0.0121	-0.0668	-0.054	-0.0718	0.2044	0.2095	-0.0589	0.1842	-0.0809	0.0868	0.1312	-0.0156	0.0207	-0.0223	-0.147	-0.1665	0.118	-0.1291	-0.1185	0.0039	-0.0584	0.1359	-0.0236	0.1649	-0.1359	0.0962	0.0035	0.0777	-0.0297	-0.1153	-0.0124	0.0785	0.0777	-0.054
	(TCDCA+GCDCA)/CDCA	0.1094	0.1125	-0.1074	-0.2043	0.0336	-0.0685	0.1336	-0.0571	-0.1576	0.1584	0.0959	-0.1141	-0.095	0.0065	-0.1076	-0.1622	0.0306	-0.1058	0.1028	0.1038	-0.1887	0.2412	-0.055	0.0133	-0.034	-0.0707	-0.0561	-0.0515	0.0828	-0.0845	0.096	-0.0383	-0.0194	0.1353	-0.0059	0.0736	-0.1587	0.0007	-0.0719	0.0466	-0.0378	-0.0022	0.1633	-0.0076	-0.13	0.2325	0.0307	0.0253
	(TDCA+GDCA)/DCA	0.0663	0.1535	-0.1779	-0.2184	0.0476	-0.065	0.141	-0.0204	-0.183	0.1945	0.0727	-0.1688	-0.1043	0.051	-0.0647	-0.1077	-0.0781	-0.1452	0.1455	0.1535	-0.1269	0.2755	-0.1008	0.1253	-0.0273	-0.0234	0.0136	-0.1071	0.063	-0.0972	0.1137	-0.0977	-0.1039	0.0636	-0.0745	0.0921	-0.2245	-0.0041	-0.0594	0.119	-0.1103	0.0232	0.164	-0.0663	-0.1322	0.2185	-0.0261	0.0549
	(TDCA+TCDCA)/(GDCA+GCDCA)	0.0219	-0.0062	-0.1148	-0.0778	-0.0492	-0.002	-0.1507	-0.1417	-0.0433	0.059	0.1019	-0.1168	-0.0613	-0.0431	-0.0498	-0.1336	-0.037	-0.0397	-0.0771	-0.0128	-0.0496	0.1505	-0.1132	0.0471	-0.1727	0.0745	0.0059	-0.0629	-0.003	-0.0831	0.0411	-0.208	-0.027	-0.1904	-0.0432	0.0097	-0.182	0.0183	-0.0577	-0.0118	-0.1699	0.0305	0.0002	-0.1166	-0.0001	0.0244	-0.023	-0.1634
	(TUDAC+GUDCA)/UDCA	0.0761	0.007	-0.0634	-0.1376	-0.0115	-0.079	-0.0791	-0.1761	-0.1204	0.0345	0.1509	-0.1176	-0.0074	0.0378	-0.1111	-0.1028	0.006	-0.0714	-0.0429	0.0129	-0.091	0.0379	-0.0689	-0.1018	-0.1651	0.083	-0.0156	-0.049	0.0507	-0.0226	0.0013	0.0738	0.0128	0.0242	-0.0162	-0.0338	-0.1365	-0.1228	-0.0107	0.087	-0.0883	-0.059	0.0958	0.0987	-0.0219	-0.003	-0.0188	0.0275
	DCA/(LCA+UDCA)	0.1384	0.1278	-0.1328	-0.0963	0.1203	-0.1104	0.0028	-0.1007	-0.0703	0.0578	-0.0321	-0.0031	-0.1084	0.1388	-0.145	-0.1433	-0.0755	-0.0749	0.0802	0.1408	-0.0768	0.0567	-0.1325	-0.108	-0.0797	0.0938	-0.0122	-0.0039	-0.0885	-0.1277	0.0605	0.0746	-0.0324	-0.0032	-0.0331	0.0677	-0.0347	-0.0371	-0.1011	0.1642	-0.0508	-0.0113	-0.0178	0.0233	0.0755	-0.0343	0.0294	-0.021
	GCA/GCDCA	-0.1785	-0.206	0.0949	0.0356	-0.2696	-0.0246	-0.1536	-0.1384	0.1528	-0.0569	0.0652	-0.0404	0.1067	-0.1895	0.0151	-0.0025	-0.0501	0.0625	-0.1701	-0.2062	0.1457	-0.0768	-0.1177	0.1291	0.0846	0.0454	-0.0184	0.0369	0.0623	0.0493	-0.224	-0.0121	-0.0162	-0.1521	0.0558	0.1201	0.0593	-0.1037	0.1878	-0.1211	-0.0878	0.0674	-0.3395	0.0525	0.2907	-0.3263	0.0558	-0.3102
	GCA/GDCA	-0.1344	-0.2723	0.1681	-0.0941	-0.2937	0.0857	-0.2443	-0.1888	0.068	-0.1417	0.1634	-0.1104	0.1534	-0.2387	0.0074	0.0656	0.0301	0.0813	-0.318	-0.339	0.1476	-0.1521	-0.019	0.0319	-0.084	0.0621	-0.1238	0.0586	0.1269	0.1516	-0.2432	0.0477	0.072	-0.1069	0.0941	0.006	0.0357	-0.2099	0.1867	-0.1961	-0.1004	0.0987	-0.0767	-0.0173	0.0652	-0.1773	-0.1414	-0.1176
	GCDCA/CDCA	0.1223	0.1307	-0.0928	-0.1956	0.0363	-0.0725	0.1419	-0.0319	-0.1474	0.1509	0.0996	-0.1048	-0.0861	0.009	-0.1096	-0.1537	0.024	-0.1071	0.1129	0.1093	-0.1848	0.2369	-0.0355	-0.0028	-0.0136	-0.0823	-0.0611	-0.0491	0.0897	-0.0832	0.0933	-0.0178	-0.0157	0.1542	-0.0149	0.0838	-0.1502	-0.0012	-0.0663	0.0482	-0.0302	-0.0115	0.1666	0.0053	-0.131	0.2393	0.04	0.0342
	GCDCA/GDCA	-0.0368	-0.1631	0.1167	-0.129	-0.1146	0.1046	-0.1533	-0.129	-0.096	-0.0999	0.1421	-0.1447	0.0866	-0.1366	-0.041	0.0533	0.0577	0.0641	-0.2172	-0.2207	0.0623	-0.0965	0.0601	-0.0051	-0.1573	0.0174	-0.0744	0.0287	0.0469	0.1242	-0.0934	0.0266	0.0794	-0.0209	0.0832	-0.0496	-0.048	-0.1749	0.0557	-0.1334	-0.0656	0.0394	0.1602	-0.079	-0.1345	0.0522	-0.1946	0.1076
	GCDCA/GLCA	0.0722	0.12	0.0112	-0.0707	0.0054	0.1109	-0.0531	0.0549	-0.1711	0.0045	-0.0019	-0.0587	-0.0601	-0.0071	-0.0051	-0.0198	0.0865	-0.0252	0.0593	0.0339	0.0414	0.1264	0.0716	-0.0236	-0.1143	-0.0204	0.0146	-0.0403	-0.005	0.0517	0.0137	-0.0219	-0.0853	-0.0502	0.022	-0.0214	-0.1713	-0.0614	0.0667	0.0542	-0.1328	0.125	0.288	-0.0657	-0.1604	0.153	-0.0952	0.1709
	GDCA/DCA	0.0689	0.1635	-0.163	-0.2154	0.0467	-0.0636	0.1543	0.0069	-0.1717	0.1829	0.0654	-0.1576	-0.0946	0.0497	-0.0686	-0.0989	-0.0831	-0.1568	0.1505	0.1527	-0.1179	0.265	-0.0804	0.1218	0.0036	-0.0407	0.0021	-0.0955	0.0706	-0.092	0.1043	-0.0732	-0.0962	0.0858	-0.0866	0.112	-0.1981	-0.0038	-0.0563	0.1117	-0.1013	0.0212	0.1652	-0.057	-0.1282	0.2229	-0.0205	0.0707
	GDCA/GLCA	0.1125	0.2519	-0.0571	0.0162	0.0989	0.0574	0.0087	0.1556	-0.1063	0.0744	-0.0954	0.0459	-0.1525	0.0762	0.0413	-0.0564	0.052	-0.0482	0.2481	0.2136	-0.0143	0.146	0.0462	-0.0783	-0.0309	-0.0662	0.0066	-0.0123	-0.0956	-0.0272	0.0853	-0.0132	-0.1324	-0.0162	0.0038	-0.0168	-0.1079	0.0451	0.0011	0.1495	-0.0826	0.0782	0.1461	0.0046	-0.0162	0.0928	0.074	0.0386
	GLCA/CDCA	0.0756	0.0021	-0.1119	-0.0736	0.0091	-0.1455	0.1409	-0.0571	0.0265	0.0775	0.093	-0.0219	-0.0361	0.04	-0.0854	-0.1118	-0.0508	-0.0765	0.0606	0.0791	-0.2252	0.0798	-0.0636	0.0564	0.1195	0.0192	-0.0459	-0.0056	0.0304	-0.1064	0.0479	-0.0044	0.0423	0.1171	-0.0565	0.0235	0.0317	0.0747	-0.1239	-0.0063	0.0633	-0.1012	-0.0809	0.0424	0.0269	0.0825	0.1125	-0.1144
	GUDCA/UDCA	0.0789	0.0066	-0.0561	-0.1344	-0.0157	-0.0759	-0.086	-0.1748	-0.1159	0.0311	0.1534	-0.1139	-0.0052	0.033	-0.1124	-0.1024	0.0088	-0.0717	-0.047	0.0069	-0.0874	0.0326	-0.0654	-0.1037	-0.1618	0.0759	-0.0205	-0.0426	0.0583	-0.0183	-0.0033	0.0781	0.0196	0.0314	-0.0146	-0.0289	-0.1314	-0.1295	-0.0029	0.0813	-0.0854	-0.0597	0.1068	0.0988	-0.0239	0.0062	-0.0268	0.0342
	T-a-MCA/CDCA	0.0616	0.0504	-0.1933	-0.1555	-0.0281	-0.0143	0.1028	0.0143	-0.1174	0.0667	0.0672	-0.0823	-0.1736	0.0031	-0.0301	-0.1719	-0.0463	-0.0186	0.1078	0.0664	-0.1674	0.1785	-0.0864	0.0757	0.0419	0.0175	0.0295	-0.0231	0.0138	-0.0455	0.0537	-0.1494	-0.0137	0.1011	0.0738	0.0701	-0.012	0.0555	-0.1201	-0.0093	-0.0133	0.0015	-0.0898	-0.034	-0.0123	0.005	0.1786	-0.062
	TCDCA/CDCA	0.0623	0.0021	-0.1276	-0.1857	-0.0525	-0.0321	-0.0243	-0.1571	-0.1341	0.0802	0.1355	-0.1237	-0.0824	-0.0717	-0.0911	-0.1597	0.0207	-0.095	-0.0197	0.0009	-0.1419	0.1871	-0.0872	0.0676	-0.0789	-0.013	-0.0407	-0.0401	0.1061	-0.0684	0.0241	-0.1099	0.0076	-0.0063	0.0049	0.0528	-0.1521	-0.0196	-0.076	-0.0326	-0.1085	0.0174	0.1249	-0.0714	-0.1091	0.1789	0.0127	-0.0465
	TCDCA/GCDCA	-0.015	-0.085	-0.0747	-0.0561	-0.1014	0.0371	-0.1892	-0.1581	-0.0377	-0.0049	0.0982	-0.0965	-0.0208	-0.0976	-0.0063	-0.1012	-0.0078	-0.0446	-0.1295	-0.0865	-0.0215	0.0686	-0.0778	0.0568	-0.1626	0.0682	0.0139	-0.0049	0.0254	-0.0149	-0.0234	-0.1584	-0.0063	-0.1766	0.0092	0.0011	-0.1286	-0.0042	-0.0489	-0.0838	-0.1321	0.0429	-0.0165	-0.1392	0.0173	0.0322	-0.0397	-0.1246
	TDCA/DCA	0.0788	0.1286	-0.1948	-0.1758	0.0307	-0.0922	0.0166	-0.1007	-0.1218	0.1824	0.109	-0.1708	-0.0946	0.0345	-0.094	-0.1587	-0.0867	-0.105	0.0819	0.1209	-0.1199	0.2805	-0.1596	0.0882	-0.1008	0.0281	0.001	-0.1573	0.0095	-0.1448	0.1214	-0.2013	-0.0779	-0.054	-0.0992	0.0644	-0.291	-0.008	-0.0493	0.097	-0.1938	0.0342	0.1266	-0.0807	-0.1288	0.1501	-0.0338	-0.0543
	TDCA/DCA	0.0788	0.1286	-0.1948	-0.1758	0.0307	-0.0922	0.0166	-0.1007	-0.1218	0.1824	0.109	-0.1708	-0.0946	0.0345	-0.094	-0.1587	-0.0867	-0.105	0.0819	0.1209	-0.1199	0.2805	-0.1596	0.0882	-0.1008	0.0281	0.001	-0.1573	0.0095	-0.1448	0.1214	-0.2013	-0.0779	-0.054	-0.0992	0.0644	-0.291	-0.008	-0.0493	0.097	-0.1938	0.0342	0.1266	-0.0807	-0.1288	0.1501	-0.0338	-0.0543
	TDCA/GDCA	0.0818	0.0912	-0.161	-0.105	0.0281	-0.0709	-0.0915	-0.1221	-0.0602	0.1245	0.1006	-0.1206	-0.091	0.0235	-0.1169	-0.1757	-0.0722	-0.0303	0.0006	0.0767	-0.0835	0.2283	-0.1464	0.0443	-0.1599	0.0622	-0.0035	-0.1569	-0.0409	-0.1553	0.113	-0.2404	-0.0719	-0.1728	-0.1046	0.0135	-0.2742	0.0195	-0.0718	0.0717	-0.1977	0.0687	0.0522	-0.0608	-0.0908	0.0104	-0.0838	-0.1906
	TUDCA/UDCA	-0.0146	-0.0038	-0.0535	-0.1393	-0.0521	-0.0137	-0.0578	-0.1559	-0.1435	0.0161	0.0638	-0.1589	-0.008	0.0015	-0.0272	-0.0994	-0.0581	-0.0896	-0.0552	-0.001	-0.071	0.0204	-0.004	-0.1186	-0.2274	0.1164	0.0146	-0.027	0.0054	-0.0136	-0.0409	0.0253	-0.0509	0.0136	0.0711	-0.0085	-0.1306	-0.0942	-0.051	0.0532	-0.0884	-0.1008	-0.0647	0.0375	0.0161	-0.0826	0.0702	-0.103
	UDCA/CDCA	-0.0562	-0.0414	0.0821	0.1112	-0.0413	0.0602	0.0973	0.1038	0.0606	-0.0064	-0.0257	0.0535	0.0123	-0.0651	0.1069	-0.0107	0.0822	0.031	0.0516	0.0154	-0.0104	-0.0092	0.1002	0.0669	0.1467	-0.1455	0.0504	0.0497	0.0554	0.0351	0.0056	-0.044	0.0035	0.0329	0.0343	-0.0578	0.1277	0.1445	0.0116	-0.0697	0.0577	-0.0567	-0.0489	0.073	0.0213	0.0682	0.1159	-0.0583
	w-MCA/T-a-MCA	-0.0647	-0.0836	0.1834	0.0958	0.0466	-0.02	-0.0645	0.0161	-0.0023	-0.1064	-0.0316	0.0392	0.1218	0.0278	0.0601	0.1589	0.077	-0.0504	-0.0241	-0.0185	0.0229	-0.1108	0.0446	-0.1339	-0.004	-0.0762	-0.0267	0.0009	0.1077	0.0626	-0.0513	0.1628	-0.0027	-0.0444	-0.0055	-0.075	0.0085	-0.0929	0.0665	0.0276	0.0483	-0.0999	0.0289	0.0635	0.0604	0.0118	-0.1271	0.0249
	w-MCA/UDCA	-0.0198	-0.0423	0.0514	-0.0595	-0.0056	-0.0109	-0.0642	-0.0855	-0.1222	-0.1039	-0.0165	-0.0507	0.0187	0.0593	0.0117	0.0102	0.0101	-0.0945	0.0002	-0.0012	-0.0976	-0.0183	-0.0596	-0.1675	-0.1139	0.0257	-0.0006	0.0036	0.0967	0.0487	-0.0491	0.1125	-0.005	0.0217	0.038	-0.0145	-0.0546	-0.2036	-0.0209	0.0487	-0.0182	-0.0332	0.0013	-0.0801	0.0228	-0.0254	-0.0733	0.0419
Oxylipins and Endocannabinoids	9(10)-EpOME	-0.0099	0.0753	-0.0291	0.0413	-0.0224	0.0971	0.0364	-0.0462	0.0984	0.0385	-0.1201	-0.0737	0.0992	-0.0387	-0.1527	-0.0317	-0.023	-0.0675	-0.0667	-0.0124	-0.0625	-0.0598	0.0239	0.0337	-0.0479	-0.0542	0.0186	0.0388	-0.0115	-0.0207	0.0258	-0.0944	0.0164	-0.0519	-0.002	-0.0392	0.043	0.0729	0.0674	-0.0127	-0.1642	0.0035	0.1061	0.0077	-0.0981	0.1203	0.0714	0.0706
	9_10-DiHOME	-0.0633	-0.1026	-0.0132	-0.1713	-0.0553	-0.0776	0.108	-0.0683	0.035	0.1002	-0.1147	-0.064	-0.0035	0.1283	-0.1186	-0.0317	0.1023	-0.0263	-0.0375	-0.0428	0.011	-0.0718	-0.0873	0.1094	0.0005	0.0339	-0.021	-0.0491	0.1308	-0.0363	0.0964	-0.0518	0.0805	-0.0338	-0.0499	0.0652	0.0484	-0.0516	-0.0085	-0.0183	0.0986	-0.0072	0.1794	0.0846	-0.13	0.1978	-0.1252	0.0692
	11_12-DiHETrE	0.1817	0.3109	-0.2092	-0.2372	0.396	-0.2994	0.3146	0.2282	-0.1031	0.311	-0.1246	-0.05	-0.3052	0.4202	-0.2027	-0.1621	-0.0463	-0.0603	0.2053	0.3559	-0.0329	0.2335	-0.1122	-0.051	-0.1054	-0.1257	-0.0946	-0.3591	-0.1599	-0.2753	0.3991	-0.0574	-0.0335	-0.0605	-0.3104	-0.1217	-0.1918	0.1189	-0.3085	0.3731	-0.1164	-0.0795	0.4317	-0.1041	-0.2179	0.4106	-0.1619	0.3239
	12(13)-EpOME	-0.011	0.0724	-0.0101	0.0131	-0.0083	0.1307	0.0404	-0.0301	0.0768	0.0495	-0.1143	-0.0671	0.0966	-0.0147	-0.1469	-0.0205	0.0201	-0.0661	-0.0685	-0.0038	-0.0485	-0.0472	0.0465	0.0463	-0.0782	-0.0442	0.0258	0.0452	-0.0018	0.0058	0.0515	-0.0829	0.0274	-0.0419	-0.004	-0.061	0.046	0.0637	0.074	-0.012	-0.1351	0.0027	0.0507	-0.008	-0.0543	0.0766	0.0849	0.0262
	12_13-DiHOME	-0.0164	-0.0604	0.0131	-0.1667	-0.0653	-0.1099	0.0643	0.0208	0.08	0.0502	-0.074	-0.0411	-0.0125	0.0925	-0.149	0.0413	0.1013	0.0037	-0.0579	-0.0418	0.0291	-0.0868	-0.0343	-0.0219	-0.0103	-0.0357	-0.0352	-0.0688	0.1307	-0.0241	0.0845	-0.0472	0.0787	0.0116	-0.0168	0.1348	0.0272	-0.0291	-0.0114	-0.0623	0.0715	0.0003	0.1608	-0.0126	-0.2008	0.1767	-0.1868	0.0755
	13-HOTE	-0.0293	-0.0201	0.0192	-0.1144	0.0053	-0.036	0.0048	-0.0121	0.0736	0.0279	0.0237	-0.0257	0.0782	-0.0352	-0.0117	0.1041	0.0143	-0.0276	0.081	0.0284	0.0957	0.0667	-0.0955	0.0914	0.0436	-0.0444	0.0861	-0.0281	0.1821	0.0221	0.033	-0.0674	0.055	0.0119	0.0194	0.0089	-0.031	-0.0164	0.0074	-0.0198	0.0204	-0.1072	0.0727	0.0888	0.0722	0.1335	-0.0102	0.0609
	15_16-DiHODE	0.0858	0.2081	-0.1754	-0.1428	0.2501	-0.2449	0.1457	0.1406	-0.0079	0.215	-0.1293	0.0097	-0.1772	0.2749	-0.1928	-0.0648	-0.0657	0.0008	0.1054	0.1617	0.0252	0.1318	-0.1269	0.0897	-0.0146	-0.0337	-0.1008	-0.1842	-0.2454	-0.2418	0.2377	-0.1383	-0.041	-0.1265	-0.1994	-0.0361	-0.1155	0.1073	-0.1846	0.162	-0.0217	0.0406	0.2844	-0.1249	-0.1923	0.2256	-0.1694	0.1845
	20-HETE	-0.124	0.0165	-0.0288	-0.0148	-0.0225	0.0272	-0.0265	-0.0891	-0.0135	-0.0619	-0.0989	-0.0327	0.0071	-0.0589	0.008	0.0786	-0.0477	0.1117	0.0069	0.017	0.0517	-0.1076	0.0184	-0.0982	-0.0952	0.0699	-0.1786	-0.0041	-0.1661	-0.0404	-0.1052	-0.0717	-0.136	-0.0104	0.0678	-0.0487	-0.0618	0.0592	-0.0667	0.0231	-0.0484	-0.0656	-0.1314	0.0158	0.1017	-0.0698	0.0223	-0.1245
	DHA_RelAb	0.2251	0.3347	-0.208	-0.1342	0.333	-0.2457	0.1429	0.148	-0.0514	0.221	-0.1301	-0.0819	-0.228	0.328	-0.1754	-0.1638	-0.0649	-0.0824	0.2243	0.3326	-0.0644	0.1309	-0.1466	-0.1224	-0.0189	-0.1923	-0.1459	-0.3146	-0.3516	-0.3191	0.3533	-0.2704	-0.0381	-0.0508	-0.23	-0.0795	-0.2649	0.1372	-0.2525	0.2858	-0.296	-0.0578	0.1724	-0.1664	0.1215	0.1857	-0.0207	0.1105
	DHEA	0.1738	0.25	-0.0575	-0.1156	0.3516	-0.1472	0.2184	0.072	-0.0934	0.1997	-0.0939	-0.1167	-0.283	0.2926	-0.084	-0.0514	0.0251	0.0329	0.2482	0.3156	-0.0056	0.0923	-0.095	-0.0044	-0.0283	-0.0876	0.0283	-0.3147	-0.1979	-0.2382	0.279	-0.1239	-0.0714	-0.0599	-0.2153	-0.1919	-0.1823	0.1284	-0.2384	0.2536	-0.1355	-0.0275	0.2654	0.0328	-0.0973	0.3157	0.0038	0.2098
	EPA_RelAb	0.1469	0.3299	-0.2374	-0.1653	0.3499	-0.267	0.166	0.2179	-0.0147	0.2407	-0.1773	-0.0965	-0.2753	0.3892	-0.2624	-0.1127	-0.0879	-0.0493	0.2721	0.3729	-0.0808	0.1366	-0.1181	-0.0899	0.0267	-0.1298	-0.1561	-0.3043	-0.3928	-0.3179	0.4141	-0.2467	-0.0485	-0.0837	-0.3321	-0.1003	-0.266	0.2057	-0.2365	0.325	-0.1745	0.0418	0.111	-0.0636	0.0903	0.1125	-0.0208	0.0502
	PGF2a	-0.0922	-0.1203	0.0399	-0.0498	-0.1082	0.0584	-0.0656	-0.1747	-0.1241	-0.1089	-0.0682	-0.1229	-0.083	-0.0375	0.0706	-0.0152	0.0069	-0.0782	-0.0849	-0.1272	-0.0559	-0.1914	-0.0302	-0.0634	-0.0224	0.0343	-0.0022	0.0245	0.0119	0.103	-0.1961	0.052	0.0817	0.0257	0.0619	-0.0759	0.0662	-0.1327	0.0757	-0.0633	0.0251	-0.0751	-0.0705	-0.0788	0.1788	-0.0257	-0.0821	0.0517
	9-HODE	-0.1059	-0.0072	0.0193	0.0917	-0.0434	0.0184	0.0004	-0.1074	0.0956	0.012	-0.0304	0.0395	0.0659	-0.0564	-0.0031	-0.0805	-0.015	0.1314	-0.0899	-0.0788	0.0472	0.0221	0.0704	0.0485	-0.0671	-0.0564	-0.0265	0.0386	0.0166	-0.016	-0.0856	0.0112	-0.0576	-0.0728	0.0197	-0.0651	0.0098	-0.0109	0.1673	-0.0152	-0.0178	0.0077	0.1129	-0.005	-0.0364	0.147	-0.2257	0.1212
	9-HOTE	-0.0329	-0.0545	0.0852	-0.0068	-0.0145	0.0363	-0.0642	-0.2203	-0.0147	0.0332	-0.0427	-0.0371	-0.0296	-0.0338	0.0091	-0.0179	-0.1156	0.0514	-0.0488	-0.1116	0.0116	-0.0127	-0.0232	0.0482	-0.0553	-0.0581	0.0532	0.0238	-0.0301	-0.0012	-0.0761	0.0484	0.0477	-0.1001	-0.0261	0.0337	0.0265	-0.1477	0.1048	-0.0477	-0.0711	-0.0926	-0.0134	0.0173	0.1123	0.0701	-0.027	0.0681
	13-HODE	-0.1267	-0.0157	0.0385	0.0467	-0.0491	0.0493	0.0349	-0.0495	0.0058	0.0066	-0.0746	0.0453	0.015	-0.0489	0.0014	-0.0158	0.0726	0.0773	-0.0875	-0.1009	0.0767	0.0146	0.0328	0.0546	0.0288	-0.1191	0.0507	0.0206	0.1033	-0.0004	-0.069	-0.0225	0.0624	-0.0614	0.0842	-0.0156	0.059	-0.0104	0.1784	-0.0229	-0.0247	0.0116	0.1797	-0.0541	-0.048	0.1888	-0.2426	0.1525
	14_15-DiHETE	0.1443	0.1522	0.0121	-0.0342	0.1306	-0.0447	0.0954	0.2134	0.0395	0.0578	-0.0041	-0.0112	-0.1361	0.1233	-0.0621	-0.0007	0.1173	0.0918	0.1909	0.2239	0.0069	0.0947	0.0883	-0.1061	-0.0066	-0.0356	-0.0535	-0.0433	-0.0321	-0.0856	0.1566	0.103	-0.0824	-0.0366	-0.1333	-0.0471	-0.1594	0.1226	-0.0348	0.1652	0.0781	-0.056	0.0153	-0.0806	-0.0645	0.0942	-0.0951	-0.003
	14_15-DiHETrE	0.1861	0.3278	-0.1539	-0.2113	0.4058	-0.2491	0.2834	0.2635	-0.056	0.3776	-0.1365	-0.0199	-0.2665	0.371	-0.1136	-0.0846	-0.0456	-0.0648	0.1867	0.3543	0.031	0.2353	-0.084	-0.0076	-0.1375	-0.0655	-0.0916	-0.3145	-0.1461	-0.2394	0.3774	-0.076	-0.0486	-0.0777	-0.3027	-0.061	-0.2181	0.0959	-0.3026	0.3703	-0.0986	-0.0753	0.4263	-0.1314	-0.2114	0.4277	-0.1693	0.3663
	17_18-DiHETE	0.0576	0.1512	-0.1054	-0.0785	0.1736	-0.162	0.1178	0.0258	-0.0871	0.208	-0.0619	0.057	-0.1262	0.1916	-0.0816	-0.1085	-0.0305	0.0112	0.1437	0.2224	0.069	0.1985	0.0088	-0.127	-0.0443	0.0024	-0.0583	-0.1771	-0.0478	-0.1781	0.2044	-0.0302	-0.0411	-0.1129	-0.1147	-0.1584	-0.1787	0.0044	-0.1544	0.21	-0.1286	0.0306	0.2602	-0.1126	-0.2151	0.2817	-0.1496	0.0565
	19_20-DiHDoPE	0.1738	0.3034	-0.2232	-0.1558	0.3506	-0.2687	0.2159	0.1893	-0.1305	0.2556	-0.031	-0.1254	-0.2631	0.3292	-0.0966	-0.1466	-0.1228	-0.1265	0.3066	0.382	-0.1128	0.1963	-0.2184	0.0232	0.0378	-0.0778	-0.0884	-0.3128	-0.2361	-0.278	0.3445	-0.1592	-0.1613	-0.0184	-0.1781	-0.1372	-0.208	0.0864	-0.3441	0.3022	-0.2026	-0.0661	0.3573	-0.0791	-0.2966	0.3659	-0.1048	0.2611
	AA_RelAb	0.2043	0.3581	-0.1828	-0.1403	0.399	-0.2351	0.1642	0.217	-0.1728	0.2956	-0.2371	-0.1247	-0.3151	0.4214	-0.1738	-0.1627	-0.0466	-0.052	0.2588	0.368	-0.0842	0.2012	-0.1666	-0.0502	-0.034	-0.2685	-0.1405	-0.2662	-0.2349	-0.2734	0.4361	-0.1881	-0.0334	-0.0577	-0.2879	-0.0829	-0.251	0.104	-0.3336	0.3947	-0.1594	0.0084	0.2684	-0.1272	0.0003	0.23	-0.0772	0.2284
	ALA_RelAb	-0.0103	0.0307	-0.1079	0.0529	0.0578	-0.047	0.0396	-0.0341	-0.0794	0.0192	-0.0189	-0.1261	-0.1628	0.0355	-0.0658	-0.0875	-0.0851	0.0876	0.0382	0.0111	-0.0987	0.0032	-0.0323	0.1202	0.0033	-0.0928	-0.0674	-0.1313	-0.0938	-0.1264	-0.0468	-0.0574	-0.0056	0.0304	-0.0469	0.0353	0.0231	0.0299	-0.0258	0.0174	-0.0336	0.0363	0.0575	0.0346	-0.0537	0.0126	0.0569	0.013
	F2-IsoP	-0.0922	-0.254	0.1403	0.0862	-0.1315	0.0567	-0.0498	-0.1614	0.1193	-0.1021	-0.0614	-0.0316	0.0554	-0.171	0.1236	0.0265	0.1871	0.0432	-0.114	-0.1442	0.1572	-0.1692	0.0525	0.0819	-0.0197	-0.1265	-0.0349	0.0825	0.0947	0.0859	-0.1396	-0.0038	0.0803	0.0624	0.1174	-0.0196	0.1002	-0.0546	0.0188	-0.1206	0.0312	-0.0286	0.0293	0.0739	0.0322	0.0625	0.0429	-0.0445
	LA_RelAb	-0.0052	0.1588	-0.1575	-0.0753	0.1094	-0.1487	-0.0043	-0.0378	-0.174	0.0209	0.0418	-0.1004	-0.1511	0.1218	-0.1469	-0.0976	-0.1776	0.0326	0.1023	0.0456	-0.069	0.0663	-0.1099	0.012	0.0732	-0.1151	-0.0828	-0.2161	-0.1206	-0.1744	0.019	-0.1613	-0.0435	0.1114	-0.1372	-0.0053	-0.061	-0.0315	-0.0841	0.1492	-0.1301	0.0013	0.1375	-0.0972	-0.0578	0.1426	-0.0773	0.093
	LEA	-0.0391	-0.0205	0.0231	0.1523	0.031	0.0918	-0.033	0.0561	0.0217	-0.0151	-0.0349	0.1292	0.1166	-0.026	-0.0085	-0.0173	-0.0037	0.0582	-0.0686	-0.0425	0.1695	-0.025	0.0879	0.1681	-0.0836	-0.1306	-0.0184	0.0241	0.0469	0.0534	0.0788	0.0682	0.1167	-0.0674	0.0414	-0.1048	0.0229	0.0165	0.1546	0.0214	-0.0692	-0.0694	0.0584	0.1355	-0.0542	0.0176	0.0479	0.0037
	OEA	-0.0048	0.0918	0.0135	0.0751	0.0516	-0.0309	-0.0364	0.0534	0.2129	0.1071	-0.0797	0.051	0.0436	-0.0095	0	0.0037	-0.0622	-0.0021	-0.0538	0.0071	-0.0511	0.0062	0.0439	-0.0124	-0.0728	-0.0037	-0.0475	-0.0487	-0.0532	-0.023	0.0562	-0.1431	0.1071	-0.0795	-0.1147	0.0655	-0.121	-0.0842	0.1414	-0.0274	-0.0791	-0.0062	0.2097	-0.0501	-0.0171	0.146	-0.1308	0.099
OxyEndo r	9(10)/12(13)-EpOME	0.009	0.0212	-0.0385	0.0951	-0.09	-0.0306	0.0379	-0.0412	0.0547	-0.0237	-0.0218	-0.0011	0.1083	-0.1436	-0.0621	-0.0153	-0.1163	0.0023	-0.0297	-0.0664	-0.0901	-0.0812	0.0065	-0.0042	0.0644	-0.0056	0.0064	0.016	-0.0187	-0.0571	-0.1338	-0.0732	-0.0751	0.007	0.021	0.0768	0.0577	0.107	0.0331	-0.03	-0.1098	-0.0977	0.0988	-0.0136	-0.0874	0.0122	-0.0991	-0.0386
	9,10/12,13-DiHOME	-0.098	-0.0906	-0.0351	-0.0365	-0.0071	0.0332	0.0884	-0.1038	-0.0531	0.0648	-0.0593	0.0417	0.048	0.0723	-0.0039	-0.0718	-0.0047	-0.1038	0.006	-0.0163	-0.0067	-0.0063	-0.0792	0.1633	0.0563	0.0629	0.0341	0.0272	0.0934	-0.0236	0.0391	-0.0106	0.0032	-0.0237	-0.0617	-0.0761	0.0276	-0.0218	0.0189	0.0575	0.0781	0.0343	0.0867	0.1077	-0.0359	0.094	-0.0064	0.0373
	9,10-DiHOME/EpOME	-0.1041	-0.17	0.0541	-0.0879	-0.0645	-0.106	0.0047	-0.0528	-0.0124	0.0256	-0.0306	0.0055	-0.072	0.0809	0.0538	0.0142	0.0715	0.0469	-0.021	-0.0559	0.0769	-0.0329	-0.0837	0.0531	-0.0065	0.0645	-0.0076	-0.0123	0.0735	0.0203	0.0243	0.0524	0.0972	-0.0387	0.0033	0.1376	0.0226	-0.1134	-0.0313	-0.0254	0.2032	0.0705	0.1336	0.043	-0.1132	0.1431	-0.217	0.0765
	11,12/14,15-DiHETrE	0.056	0.0695	-0.1727	-0.1635	0.116	-0.1664	0.134	0.0003	-0.1258	0.0083	-0.0557	-0.1106	-0.1263	0.2073	-0.173	-0.1609	0.0498	-0.0211	0.0848	0.1164	-0.0862	0.0425	-0.0898	-0.0528	-0.0015	-0.1414	-0.0567	-0.1574	-0.0374	-0.1046	0.1456	0.0039	0.0715	0.0095	-0.0838	-0.112	0.0145	0.0739	-0.1177	0.1036	-0.0254	-0.07	0.1448	0.003	-0.0339	0.0721	-0.0441	0.018
	12,13-DiHOME/EpOME	-0.0803	-0.1511	0.0519	-0.0917	-0.0983	-0.1532	-0.0205	-0.0203	0.0187	-0.0094	0.0143	0.0082	-0.0796	0.0424	0.0453	0.0541	0.0771	0.0859	-0.0139	-0.0654	0.0689	-0.0656	-0.0446	-0.0543	0.0137	0.06	-0.0423	-0.05	0.0579	0.0056	-0.01	0.0086	0.079	0.0077	0.0246	0.1495	0.0191	-0.0664	-0.0325	-0.0757	0.1578	0.0669	0.1263	-0.0239	-0.1611	0.112	-0.2574	0.0635
	14,15/11,12-DiHETrE	-0.056	-0.0693	0.173	0.1641	-0.1158	0.1673	-0.134	0.0008	0.1254	-0.0087	0.0553	0.111	0.1268	-0.2073	0.1732	0.161	-0.0493	0.0199	-0.085	-0.1164	0.087	-0.0433	0.0911	0.0532	0.0016	0.1423	0.0567	0.158	0.0379	0.1051	-0.1454	-0.0032	-0.0724	-0.0101	0.0842	0.1113	-0.0147	-0.0737	0.1175	-0.1037	0.0265	0.0696	-0.1455	-0.0029	0.0339	-0.072	0.0452	-0.0179
	14,15/17,18-DiHETE	0.0736	0.0328	0.0737	0.0548	0.0056	0.0514	0.045	0.1967	0.1129	-0.0926	-0.0173	-0.0204	-0.0339	-0.0116	0.002	0.0788	0.1329	0.0593	0.0492	0.0381	-0.0621	-0.0659	0.0701	0.0139	0.0486	-0.0746	0.0438	0.0633	0.0418	0.0466	0.0236	0.0739	-0.0481	0.0475	-0.0335	0.0738	-0.0054	0.1285	0.0524	0.0334	0.1772	-0.0964	-0.2422	0.0178	0.135	-0.1702	0.0745	-0.1024
	DHEA/LEA	0.1707	0.2392	-0.0728	-0.142	0.3165	-0.1758	0.2239	0.0543	-0.1104	0.1795	-0.0888	-0.1484	-0.3014	0.2975	-0.0866	-0.0471	0.0365	0.0094	0.2597	0.3168	-0.0713	0.0674	-0.1187	-0.0739	0.0057	-0.037	0.056	-0.3018	-0.1983	-0.2275	0.2481	-0.1181	-0.0918	-0.0385	-0.2136	-0.1554	-0.2028	0.1367	-0.2651	0.2253	-0.089	-0.0113	0.2468	-0.0246	-0.0593	0.2956	-0.004	0.2024
	EPA + DHA diols	0.1067	0.1803	-0.1044	-0.0946	0.2092	-0.173	0.1298	0.1085	-0.069	0.1974	-0.0661	0.0243	-0.1631	0.209	-0.0969	-0.0939	0.0053	0.0432	0.1809	0.2645	0.0692	0.2078	0.0176	-0.1248	-0.0328	-0.0282	-0.0962	-0.1933	-0.0597	-0.1941	0.2325	-0.0186	-0.06	-0.0992	-0.1426	-0.1311	-0.2262	0.0475	-0.1667	0.2292	-0.092	-0.0035	0.2336	-0.1107	-0.2035	0.2648	-0.1425	0.0536
	OEA/LEA	0.0351	0.1135	-0.021	-0.0011	0.0331	-0.1278	0.019	0.0659	0.1754	0.0925	-0.0485	-0.0001	-0.0177	0.0258	-0.0325	0.0011	-0.0576	-0.0306	0.0175	0.0519	-0.1497	0.0374	-0.0011	-0.1306	0.0472	0.0832	-0.0589	-0.0745	-0.0376	-0.0468	0.0168	-0.1643	0.0322	-0.0317	-0.1415	0.1385	-0.1257	-0.0746	0.0226	-0.0336	0.0232	0.0071	0.1812	-0.1004	-0.0175	0.1274	-0.1481	0.0925
	Sum(DiHOME)/Sum(EpOME)	-0.0924	-0.153	0.0399	-0.094	-0.0699	-0.1391	0.002	-0.0274	0.0015	0.0112	-0.0056	0.0176	-0.0859	0.0716	0.0495	0.037	0.0629	0.0677	-0.009	-0.0557	0.065	-0.0384	-0.0638	-0.0039	0.0154	0.0705	-0.0325	-0.0501	0.0508	0.0009	0.0139	0.0259	0.082	-0.0176	0.0037	0.1452	0.022	-0.0826	-0.0357	-0.0473	0.1762	0.0768	0.1185	0.0012	-0.17	0.1154	-0.2573	0.0567
	Sum(DiHOMEs)	-0.0435	-0.0839	-0.0019	-0.1757	-0.0617	-0.0945	0.089	-0.0157	0.0588	0.0684	-0.0928	-0.0441	-0.0092	0.1076	-0.1426	0.0094	0.1006	-0.0082	-0.0556	-0.0498	0.0308	-0.0919	-0.0443	0.0369	-0.0095	-0.0039	-0.0324	-0.0526	0.1273	-0.0237	0.0835	-0.0409	0.0818	-0.0107	-0.0268	0.114	0.0392	-0.0388	-0.0085	-0.0509	0.0874	-0.0018	0.1671	0.0282	-0.196	0.1887	-0.1699	0.0662
	Sum(EpOMEs)	-0.0135	0.0703	-0.0263	0.0259	-0.0174	0.1074	0.0361	-0.0491	0.0939	0.0388	-0.1175	-0.076	0.0949	-0.0321	-0.1551	-0.0304	-0.0094	-0.0611	-0.0734	-0.0134	-0.0574	-0.0591	0.0239	0.0367	-0.0614	-0.0566	0.0193	0.0401	-0.0069	-0.0111	0.0351	-0.0901	0.0254	-0.0427	0.0051	-0.048	0.0504	0.0678	0.0764	-0.0163	-0.1576	0.0097	0.0734	-0.0127	-0.0613	0.093	0.0816	0.049
	Sum(LA Cyp+sEH)	-0.0131	0.0703	-0.0208	0.0141	-0.0104	0.1016	0.0524	-0.0442	0.0816	0.0541	-0.1245	-0.0712	0.0832	-0.0138	-0.1603	-0.0296	-0.0006	-0.0648	-0.0691	-0.0086	-0.0599	-0.0557	0.0226	0.0559	-0.0642	-0.0391	0.0142	0.0287	-0.0115	-0.0175	0.0486	-0.0876	0.0251	-0.0476	-0.0017	-0.0314	0.0503	0.0664	0.0648	-0.0122	-0.1389	-0.0061	0.0983	-0.0118	-0.1097	0.1282	0.0546	0.0526
Ster	11-Deoxy-CTRL	0.0631	0.0585	0.0586	0.0145	0.0934	0.037	0.0423	0.0856	-0.1141	-0.0164	-0.0217	0.2148	0.026	0.0283	-0.0877	0.0315	0.0297	0.0614	0.0231	0.0328	0.1134	0.1031	0.2211	-0.0499	-0.0385	-0.0178	0.0376	0.0437	0.0462	0.0388	0.0701	0.0248	-0.1116	0.078	-0.069	-0.0154	-0.1159	0.0557	-0.0232	0.0483	0.0201	0.0059	0.0262	-0.0588	-0.0925	0.1235	0.05	0.054
	17OH-PROG	0.1548	0.0012	-0.0422	0.023	0.0092	0.0374	-0.034	-0.0097	-0.0496	-0.1149	0.0126	0.1136	0.0568	-0.0539	-0.129	-0.05	-0.043	-0.0699	0.0005	-0.03	0.0075	0.0456	0.1043	0.0196	-0.0562	0.0627	-0.033	0.0035	-0.1295	-0.0132	-0.0434	-0.0362	-0.0915	-0.0758	-0.0562	-0.0027	-0.0989	0.0539	0.0025	-0.0444	-0.0946	-0.053	0.1348	0.0156	-0.0711	0.059	0.0145	0.0108
	CRCTN	0.0886	0.0329	-0.0133	0.0743	0.0712	0.0386	0.0013	0.05	-0.091	-0.0208	-0.0219	0.1856	-0.0601	0.1081	-0.166	-0.051	0.1245	0.0742	0.0408	0.0349	-0.0112	0.0774	0.1221	0.0491	0.0336	0.0582	0.0211	-0.0571	0.0364	-0.0007	0.0387	-0.0273	-0.0679	-0.0093	-0.0828	-0.0429	-0.0879	0.0847	-0.0643	0.017	0.066	0.0972	0.0868	-0.0754	-0.1723	0.1011	-0.0491	0.0822
	CRTL	0.0231	-0.0591	0.0859	0.0521	0.1353	-0.0097	0.0695	-0.0662	-0.0769	0.0604	-0.0246	0.14	-0.0138	0.1135	-0.101	0.0486	0.0735	0.0895	0.0283	0.0552	0.0696	-0.0295	0.1205	0.0024	-0.103	-0.0977	0.0301	-0.0205	0.0167	-0.0262	0.138	0.0354	-0.0528	0.0026	-0.0278	-0.0362	-0.048	0.0741	-0.0898	0.0821	0.0446	0.1351	0.1215	0.0725	-0.0767	0.1541	-0.055	0.1276
	CRTN	0.0113	0.0039	0.0116	0.0629	0.0099	-0.0178	-0.0408	0.1001	-0.0403	-0.0427	-0.0956	0.2101	0.0819	0.0246	-0.1113	0.0715	0.0247	0.1131	0.0056	-0.0168	0.102	-0.028	0.1668	-0.0668	-0.0159	0.0217	-0.0322	0.0536	-0.0779	-0.0314	0.0541	-0.054	-0.0918	0.0608	-0.0242	0.0117	0.0044	0.1151	-0.0035	-0.0128	0.1283	0.1477	0.107	-0.0366	-0.1501	0.0181	-0.0273	0.0725
	TEST	0.119	0.0272	-0.0835	0.0771	0.0275	0.0109	-0.0175	0.0797	-0.0198	-0.1292	0.0109	0.0847	0.0846	-0.0397	-0.1673	-0.0805	-0.0638	-0.0746	0.0553	0.0055	-0.0097	0.0772	0.122	0.0672	0.0552	0.1124	-0.0713	0.0145	-0.1724	-0.0152	-0.0193	0.0315	-0.0714	-0.0273	-0.048	-0.0106	0.0022	0.1178	-0.0372	-0.0606	-0.025	-0.0159	0.174	0.0205	-0.1304	0.0723	-0.0529	0.1184
[truncated: 116 more columns]
