# Supplementary material for: Integration of plasma and CSF metabolomics with CSF proteomic reveals novel associations between lipid mediators and central nervous system vascular and energy metabolism
Source: Sci Rep. 2023 Aug 23;13:13752. doi: 10.1038/s41598-023-39737-8 (PMC10447532; doi:10.1038/s41598-023-39737-8)
Supplement: Supplementary file 11 — Supplementary Table S6. [file 41598_2023_39737_MOESM11_ESM.xlsx]

## Sheet: Table S6
Supplemental Table 6. Spearman’s rank order correlation between CSF proteins affected by AD and plasma lipid mediators and their important ratios. Analysis was performed separately for AD cases and healthy controls. Both Spearman’s ρ and p-values are reported.
	Outcome	Spearmans p	Spearmans p	Spearmans p	Spearmans p	Spearmans p	Spearmans p	Spearmans p	Spearmans p	Spearmans p	Spearmans p	Spearmans p	Spearmans p	Spearmans p	Spearmans p	Spearmans p	Spearmans p	Spearmans p	Spearmans p	Spearmans p	Spearmans p	Spearmans p	Spearmans p	Spearmans p	Spearmans p	Spearmans p	Spearmans p	Spearmans p	Spearmans p	Spearmans p	Spearmans p	Spearmans p	Spearmans p	Spearmans p	Spearmans p	Spearmans p	Spearmans p	Spearmans p	Spearmans p	Spearmans p	Spearmans p	Spearmans p	Spearmans p	Spearmans p	Spearmans p	Spearmans p	Spearmans p	Spearmans p	Spearmans p
	Experimental group	AD	AD	AD	AD	AD	AD	AD	AD	AD	AD	AD	AD	AD	AD	AD	AD	AD	AD	AD	AD	AD	AD	AD	AD	AD	AD	AD	AD	AD	AD	AD	AD	AD	AD	AD	AD	AD	AD	AD	AD	AD	Control	Control	Control	Control	Control	Control	Control
Metabolite group	Protein Metabolite	AEBP1	AHSG	ALDOA	ALDOC	AMBP	BASP1	C9	CALM2	COL6A1	CP	DCN	ENO1	ENO2	F2	GAP43	GDA	GOT1	GOT2	KNG1 2	KNG1	LDHA	LUM	MDH1	MFGE8	NID2	OGN	PARK7	PEBP1	PGK1	PKM	PON1	PPIA	PTPRZ1	SMOC1	SOD1	SPON1	SPP1 2	SPP1	TPI1	VTN	YWHAZ	AEBP1	AHSG	ALDOA	ALDOC	AMBP	BASP1	C9
Bile Acids	GDCA	-0.0148	0.1222	0.1331	0.1533	0.0301	0.1018	-0.0297	0.2317	0.1103	-0.0523	-0.1788	0.1454	-0.302	0.034	0.0263	0.2658	0.0997	0.0174	0.1894	0.2187	-0.0854	0.0625	0.1023	0.162	0.1084	0.0877	0.2345	0.0254	-0.0142	0.0611	0.071	0.0954	-0.0819	-0.1001	-0.0619	-0.0656	0.2224	0.0362	0.142	0.1215	0.1727	0.0075	0.1039	0.1299	0.0166	0.1278	0.0305	0.0192
	GLCA	0.0062	0.0479	0.2262	0.2168	-0.1943	0.0822	-0.147	0.2356	0.2178	-0.1674	-0.166	0.3162	-0.1461	-0.1358	0.1235	0.2012	0.1851	-0.1575	-0.0298	0.0778	0.0593	0.0223	0.1207	-0.1975	0.2816	0.1727	0.173	0.1932	-0.0141	0.0857	-0.0015	0.1039	0.0193	0.0288	-0.0614	0.0862	0.1237	0.0046	0.2902	-0.1481	0.1437	-0.0309	-0.0065	0.0963	-0.0561	-0.0023	-0.0366	-0.0835
	UDCA	-0.0859	0.1286	-0.0321	0.149	0.086	0.0622	0.0099	0.2236	0.0203	0.0806	-0.2116	0.2224	-0.3294	0.0848	0.0693	0.1152	0.0723	0.1154	0.0656	0.0943	0.0669	0.0338	0.1884	0.0488	0.2544	-0.0849	0.1079	-0.1238	-0.2757	-0.036	0.1493	-0.2229	-0.0501	-0.1196	0.0066	-0.0655	0.1386	-0.061	-0.0666	0.0622	-0.0437	-0.1701	0.084	0.3176	-0.002	0.0057	0.0671	0.0952
	(w)+a+b-MCA	0.0116	-0.0978	0.1849	0.2599	-0.1634	0.0866	-0.2992	0.0513	0.1549	-0.293	0.0027	0.128	-0.0135	-0.116	0.1153	-0.0278	0.0451	0.0935	-0.2102	-0.1824	-0.0074	-0.0673	0.1282	0.0249	0.1689	0.1663	0.0836	0.0929	-0.1431	0.2176	-0.2956	0.0311	0.0998	-0.074	0.0568	0.099	0.0042	0.2379	0.2254	-0.1704	0.1621	0.0414	0.0497	-0.0371	0.0902	0.0682	-0.0741	0.1892
	CA	-0.1711	-0.1247	0.0762	0.1099	-0.0876	-0.0494	-0.1695	0.1605	0.1239	-0.1919	0.0451	-0.0152	-0.0605	-0.0068	-0.084	-0.0836	-0.0171	0.057	-0.2511	-0.2345	0.1466	-0.0196	-0.0131	0.0463	0.2836	0.0321	0.0741	0.0008	-0.1992	0.097	-0.3022	-0.0231	0.038	-0.0373	-0.0143	0.226	0.0022	0.2537	0.0782	-0.1162	0.142	0.0368	0.0668	-0.0611	-0.0163	-0.0644	0.003	0.1127
	CDCA	-0.2096	-0.0635	-0.0164	0.2188	-0.1039	0.016	-0.2928	-0.0257	0.1044	-0.165	-0.0946	0.1274	-0.0137	-0.0634	0.0739	-0.0911	-0.0464	0.0468	-0.2002	-0.2281	0.1167	-0.1181	0.0798	0	0.0835	-0.1178	-0.0399	0.1663	-0.2816	0.0894	-0.1995	-0.0205	0.1489	-0.0782	0.0665	0.0546	-0.0506	0.2296	0.2657	-0.1214	-0.0216	0.1305	0.1197	-0.0334	-0.0746	0.0231	-0.1023	0.1433
	DCA	-0.0144	0.1216	0.0452	0.1735	-0.0164	-0.0237	-0.1231	0.1492	0.1271	-0.1186	-0.1126	0.2683	-0.1281	-0.0033	0.0944	0.0587	-0.0618	-0.058	0.1485	0.1565	-0.0639	0.0484	0.0771	-0.0057	0.2046	0.1075	0.1902	0.0366	-0.1596	0.0061	-0.0551	0.1472	-0.1925	0.0424	-0.1137	0.0694	0.1514	0.0518	0.2086	0.0698	0.1113	-0.0402	0.186	0.0954	-0.0349	0.145	-0.03	0.0306
	GCA	-0.1152	0.0236	-0.0078	0.0298	-0.0542	0.0395	0.011	0.1113	0.0972	0.0407	-0.0926	-0.0344	-0.2171	0.1075	-0.1861	-0.0429	0.147	0.033	-0.0018	0.0049	-0.0771	0.1227	0.0041	0.3034	0.1632	0.0712	0.1507	0.0122	-0.1393	0.0114	-0.0209	-0.0613	-0.0061	-0.2523	-0.0608	-0.0679	0.1517	0.1699	0.1174	0.056	-0.0098	0.066	0.1173	0.1366	-0.1149	0.129	0.0206	0.0232
	GCDCA	-0.104	-0.047	0.1227	0.0713	-0.1205	0.1738	-0.0379	0.185	0.1129	-0.1639	-0.1407	-0.0058	-0.1881	-0.0193	-0.068	0.1531	0.162	0.0282	-0.1058	-0.0545	-0.0687	-0.0058	0.1238	0.1631	0.1149	0.0542	0.2165	0.0956	-0.028	0.2241	-0.165	0.0957	0.0906	-0.1092	-0.016	-0.0009	0.1999	0.238	0.1627	-0.0849	0.144	0.0029	-0.0024	0.1127	0.0232	0.0266	0.0004	0.0011
	GHDCA	-0.1256	0.0019	-0.0706	-0.0655	0.0336	-0.0586	0.0897	0.1172	-0.1691	0.0807	-0.0059	-0.0608	-0.1902	0.0936	-0.3358	-0.1235	-0.0262	-0.1292	-0.0468	-0.03	-0.1517	0.0553	-0.0473	0.102	0.3456	0.1078	0.132	0.0348	-0.259	-0.0679	-0.0483	-0.0262	0.0839	-0.0112	0.0297	-0.0897	0.2438	0.1956	-0.0607	-0.0328	-0.0222	-0.0053	0.0071	0.1426	-0.0562	-0.0718	0.0657	0.1824
	GUDCA	-0.1404	-0.2151	0.1724	0.1223	-0.1133	0.1335	-0.1754	0.0328	0.0799	-0.2878	0.0614	-0.0771	0.0328	-0.0702	0.0184	0.0698	0.0982	0.0345	-0.1988	-0.1482	0.0533	-0.2267	0.2122	0.0439	0.096	-0.0345	0.2185	0.1265	-0.0721	0.231	-0.1842	0.0375	0.1545	-0.0735	0.0814	-0.0325	0.06	0.2042	0.1219	-0.0915	-0.0158	-0.039	0.0521	0.2197	-0.0254	0.0372	0.0561	0.0072
	LCA	-0.0214	0.1641	0.1096	0.1551	-0.0217	0.0307	-0.0611	0.2166	0.1018	-0.0133	-0.169	0.2718	-0.2432	0.005	-0.0501	0.1025	0.0738	-0.0081	0.1228	0.1626	-0.0313	0.0241	0.1809	-0.0255	0.2669	-0.0113	0.1832	0.0442	-0.1594	-0.0052	0.1076	0.1338	-0.1435	-0.0534	-0.0092	-0.0782	0.2296	0.0586	0.1861	0.0373	0.1122	-0.1429	0.0402	0.1302	0.0037	-0.0095	0.1003	-0.1029
	TCA	-0.0984	-0.0234	-0.0925	-0.0262	-0.0099	0.0268	0.0838	0.0177	0.1233	0.1759	-0.0742	-0.1287	-0.2663	0.1139	-0.1814	-0.1063	0.1627	0.0762	0.0849	0.083	-0.0852	0.1912	-0.0801	0.2778	0.0923	0.1002	0.1132	-0.0336	-0.159	-0.1404	0.0815	-0.1248	-0.0778	-0.2949	-0.1238	-0.135	0.072	-0.0159	0.1042	0.1146	-0.1695	-0.0074	0.0675	0.1265	-0.059	0.0562	0.0192	-0.1258
	TCDCA	-0.0788	-0.1279	0.0137	0.0236	-0.079	0.2317	0.0668	-0.0164	0.0458	0.0559	-0.1178	-0.1109	-0.2846	0.0076	-0.0707	-0.0171	0.2008	0.104	-0.0447	-0.0112	-0.1185	0.1516	0.0268	0.2681	0.0305	0.1565	0.2024	-0.0094	-0.0444	0.0676	-0.0635	-0.0428	-0.0376	-0.3209	-0.0394	-0.1186	0.1202	0.0966	0.1452	-0.0122	-0.0963	0.02	0.1162	0.0639	-0.0677	0.1364	-0.0206	-0.0397
	TDCA	-0.0341	0.0665	-0.015	0.0708	0.0685	0.1218	0.1063	0.1019	0.0572	0.1455	-0.2231	0.0445	-0.4093	0.1028	-0.027	0.0889	0.1014	0.0496	0.2344	0.2629	-0.1764	0.2134	-0.039	0.2098	0.0688	0.2217	0.2106	-0.0573	-0.109	-0.0686	0.1396	-0.0008	-0.161	-0.284	-0.1511	-0.1632	0.2162	-0.0526	0.1445	0.1747	-0.0071	-0.0721	0.1663	0.0725	-0.0371	0.1824	0.0013	-0.0749
	TLCA	0.0269	0.1184	0.0645	0.0565	0.0082	0.0957	0.0896	0.207	0.1081	0.0552	-0.2558	0.0925	-0.4167	0.0819	-0.0519	0.166	0.1887	-0.0115	0.1508	0.1988	-0.1104	0.1873	0.0097	0.0407	0.1517	0.1857	0.2262	-0.086	-0.0366	-0.0313	0.1882	-0.0466	-0.1311	-0.1657	-0.1261	-0.0961	0.2177	-0.0812	0.0989	0.1147	0.0746	-0.1179	-0.0029	0.0948	0.0118	0.067	-0.04	-0.1035
	TUDCA	-0.1044	-0.1214	-0.0178	0.0073	0.0611	-0.0236	0.0478	-0.0453	0.0552	-0.0663	-0.0162	-0.1745	-0.0794	0.0648	-0.0168	-0.0687	0.0767	0.0806	-0.0927	-0.1287	-0.1047	-0.0335	-0.1117	0.1629	-0.0736	0.1637	0.2821	0.0472	-0.0948	0.078	-0.0222	-0.1077	0.0216	-0.1845	-0.0244	-0.0773	0.1769	0.0838	0.0519	-0.0042	-0.0683	0.1242	0.2103	0.0643	-0.0986	0.1945	-0.0907	0.0505
	T-w+(a)+b-MCA	-0.0356	0.1762	-0.156	-0.1464	0.1422	-0.0437	0.2132	0.1466	-0.1353	0.2746	-0.2539	0.1203	-0.4042	0.2774	-0.1305	-0.0044	-0.0134	-0.1634	0.193	0.2025	-0.2104	0.2666	-0.2332	0.1442	0.1445	0.2348	0.184	-0.142	-0.2711	-0.1367	0.2001	-0.0899	-0.0489	-0.1667	-0.0874	-0.0522	0.3403	-0.0563	-0.0369	0.1676	-0.0262	-0.0836	0.0088	-0.0086	0.0528	-0.044	0.01	0.0367
	w+a+(b)-MCA	0.2025	0.0684	0.0977	0.0051	-0.1246	0.1588	-0.0168	-0.0233	-0.2341	0.02	-0.1335	0.3514	0.0555	-0.132	0.0578	0.235	-0.0642	0.1055	-0.1218	-0.1496	0.1482	-0.1258	0.1049	0.0358	-0.0161	0.1364	-0.1058	-0.003	-0.0192	0.0851	-0.0219	-0.1165	0.209	0.0395	0.1179	0.2036	-0.0383	0.048	0.132	-0.1997	-0.0531	0.0087	-0.1418	0.1771	0.1307	-0.0962	0.0988	0.1405
Bile Acids Ratio	(GCA+TCA)/CA	0.0414	0.0728	-0.0448	-0.1438	-0.0021	0.0752	0.1251	-0.1454	-0.007	0.2465	-0.1379	-0.0975	-0.1898	0.0591	-0.0132	0.1046	0.1752	-0.0036	0.1874	0.2032	-0.1795	0.0691	-0.0538	0.2203	-0.1532	0.0363	0.0062	0.0229	0.1298	-0.0331	0.1978	-0.0016	-0.0469	-0.2011	0.0272	-0.2637	0.0921	-0.0672	0.0454	0.1368	-0.1638	0.0162	0.0424	0.1347	-0.1127	0.1671	-0.0301	-0.0539
	(GDCA+GLCA)/(TDCA+TLCA)	0.0179	0.0417	0.1079	0.177	-0.0719	-0.1531	-0.148	0.2371	0.0992	-0.2928	0.0559	0.2443	0.3121	-0.1263	0.0232	0.1359	-0.1767	-0.1102	-0.0964	-0.1107	0.088	-0.2561	0.1235	-0.0897	0.0129	-0.2277	0.0829	0.1117	0.0292	0.1779	-0.1503	0.2964	0.107	0.4098	0.0481	0.193	0.0812	0.1613	0.0194	-0.1725	0.3535	0.0543	-0.0563	0.0718	0.0679	-0.0136	0.1204	0.0702
	(GDCA+TDCA)/(TLCA+GLCA)	-0.0861	0.0494	-0.0895	-0.0381	0.2366	0.0156	0.0885	-0.0282	-0.1844	0.1533	-0.0133	-0.2147	-0.1883	0.1946	-0.0657	0.0438	-0.1438	0.1925	0.2063	0.1209	-0.1431	-0.0158	-0.044	0.4091	-0.2077	-0.1487	0.1596	-0.1702	-0.0866	-0.0673	0.0347	0.0126	-0.0654	-0.0553	0.0234	-0.0951	0.119	0.0525	-0.151	0.3423	-0.0099	0.0315	0.0758	0.0644	0.0884	0.0642	0.1221	0.0301
	(GDCA+TDCA)/(TUDCA+GUDCA)	0.196	0.3653	-0.1202	-0.0676	0.2194	-0.0853	0.2182	0.2145	-0.0829	0.3098	-0.2133	0.1963	-0.4179	0.1786	-0.0326	0.0959	-0.0147	-0.0035	0.3821	0.3195	-0.1161	0.3324	-0.1614	0.0517	0.0288	0.0839	-0.0455	-0.1437	-0.0465	-0.242	0.3092	-0.0881	-0.2068	0.0214	-0.1565	-0.0632	0.1737	-0.2075	-0.0435	0.2504	0.121	0.014	0.0655	-0.1009	-0.0526	0.0854	-0.0481	0.0082
	(GLCA+TLCA)/LCA	-0.0795	-0.1764	0.1082	0.1491	-0.1656	0.1003	0.0214	0.0753	0.2879	-0.1405	-0.1969	-0.0226	0.0081	-0.1421	0.1434	0.1871	0.1786	-0.1025	-0.0655	-0.0038	0.0524	0.0506	-0.0111	-0.0086	0.0222	0.2166	0.1916	0.147	0.2051	0.1666	-0.0394	0.0459	0.0467	-0.0919	-0.1487	0.1115	0.0575	-0.0937	0.1949	-0.2071	0.0539	-0.0721	0.0064	0.0763	0.1335	0.1638	-0.0291	0.0626
	(TCA+GCA+TDCA+GDCA)/(GUDCA+TUDCA+GLCA+TLCA+TCDCA+GCDCA)	0.162	0.4399	-0.107	-0.2028	0.3254	-0.1057	0.2438	0.1961	-0.1296	0.3854	-0.1769	0.1732	-0.3741	0.2746	0.0627	0.189	-0.0588	0.0435	0.5157	0.3932	-0.1881	0.3562	-0.1485	0.2517	-0.0146	0.1396	0.0409	-0.1901	-0.0222	-0.2468	0.3557	-0.1094	-0.2835	-0.0853	-0.1372	-0.1432	0.2697	-0.1246	-0.14	0.3812	0.0816	0.0321	0.2295	0.0048	-0.147	0.2126	-0.0077	0.076
	(TCDCA+GCDCA)/CDCA	0.0744	-0.0231	0.049	-0.0499	-0.0056	0.1198	0.2044	0.157	0.0656	0.0448	-0.0409	-0.1402	-0.1461	0.0476	-0.1282	0.196	0.158	-0.01	0.1095	0.1781	-0.1631	0.0735	0.0308	0.0946	-0.0357	0.0675	0.1998	-0.0693	0.1694	0.0283	0.1033	0.0982	-0.0417	0.0264	-0.0677	-0.1037	0.1913	-0.0932	-0.0584	0.0742	0.0359	-0.1175	-0.0925	0.0817	0.0505	0.0232	0.0445	-0.1173
	(TDCA+GDCA)/DCA	-0.056	-0.1165	0.089	-0.0097	0.0121	0.223	0.1678	0.0507	0.0496	0.0603	-0.144	-0.2388	-0.1601	0.0032	-0.0659	0.1885	0.1538	0.0899	0.0483	0.043	-0.1147	-0.0534	0.0555	0.2253	-0.2181	-0.0244	0.1439	0.0289	0.2029	0.1546	0.0977	0.107	0.098	-0.0755	0.0206	-0.173	0.1667	0.0146	-0.0544	0.0214	0.0386	0.0555	-0.0642	0.0725	0.0722	0.0611	0.0821	-0.0273
	(TDCA+TCDCA)/(GDCA+GCDCA)	-0.0124	-0.0212	-0.1272	-0.1902	0.1199	0.1464	0.1631	-0.2403	-0.1524	0.3559	0.0175	-0.1476	-0.2557	0.1307	-0.0053	-0.202	0.1185	0.1143	0.1153	0.1078	-0.0786	0.2967	-0.1344	0.198	-0.0586	0.2624	-0.0296	-0.1523	-0.0669	-0.222	0.1473	-0.2548	-0.12	-0.4456	-0.0893	-0.2178	-0.1084	-0.1543	-0.0956	0.1895	-0.3621	-0.0167	0.1136	-0.0706	-0.0676	0.0879	-0.0353	-0.1306
	(TUDAC+GUDCA)/UDCA	-0.0227	-0.2506	0.1252	-0.1174	-0.1493	0.1222	-0.1208	-0.1764	-0.0302	-0.248	0.1426	-0.3385	0.2713	-0.1042	-0.0061	-0.0354	0.0537	-0.0944	-0.1695	-0.1728	-0.0906	-0.2146	-0.0352	0.0226	-0.2214	0.0242	0.028	0.2134	0.2152	0.2006	-0.2218	0.1699	0.1763	0.12	0.0775	0.0508	-0.0725	0.155	0.0951	-0.1082	0.0239	0.029	-0.1501	-0.0521	0.1705	-0.1278	0.0894	-0.0625
	CA/CDCA	0.0776	0.019	0.1964	-0.053	0.098	0.0809	0.1701	0.2	0.0241	0.0517	0.2688	0.059	0.0056	0.0154	-0.1122	0.1653	0.0385	0.1302	-0.0104	0.0527	0.0348	0.0919	0.0477	0.1322	0.0993	0.1144	0.1927	-0.1629	0.1511	-0.0562	-0.0914	0.0748	-0.0836	0.0992	-0.0545	0.0826	0.0907	0.0624	-0.16	0.0569	0.1563	-0.163	-0.1734	-0.0737	0.2244	-0.139	0.1082	-0.0888
	DCA/(LCA+UDCA)	0.1413	0.0823	0.009	-0.0641	-0.0652	-0.0653	-0.0686	0.0152	-0.0033	-0.1435	-0.0095	-0.0693	0.0149	0.0117	0.0029	0.0245	-0.0275	-0.1444	0.1465	0.0806	-0.2257	0.0774	-0.189	0.0054	-0.0656	0.2168	0.0824	0.0935	0.103	-0.0726	-0.051	0.1337	-0.0243	0.1282	-0.1186	0.2157	0.0288	0.0124	0.0804	0.0697	0.1345	-0.0125	-0.1232	-0.2114	0.2378	-0.1291	0.0527	-0.0809
	DCA/CA	0.2489	0.2963	-0.1027	-0.0415	0.037	-0.0558	0.0097	0.0753	-0.0549	0.1095	-0.1771	0.1662	-0.1751	0.0565	0.1272	0.1986	0.0774	-0.111	0.3294	0.3266	-0.2026	0.1546	-0.0262	-0.0956	-0.0238	0.1166	-0.0384	-0.0192	0.0008	-0.1397	0.2414	-0.0247	-0.1635	0.059	-0.0775	-0.0895	0.1463	-0.2226	0.0527	0.1507	-0.0268	-0.0392	0.0779	0.1053	-0.0717	0.1316	-0.0318	-0.0407
	GCA/CA	0.034	0.0625	-0.0284	-0.1237	-0.016	0.0821	0.1191	-0.1481	-0.0183	0.2197	-0.1394	-0.0855	-0.1876	0.044	-0.0013	0.1185	0.1735	-0.0211	0.1725	0.204	-0.1677	0.0514	-0.0272	0.2035	-0.1355	0.0262	0.0108	0.0308	0.1417	-0.0224	0.1871	0.0145	-0.0409	-0.1913	0.0322	-0.2614	0.099	-0.0537	0.0601	0.1235	-0.152	0.0221	0.0418	0.1403	-0.1184	0.1578	-0.0312	-0.0496
	GCA/GCDCA	-0.0222	0.2878	-0.2285	-0.2118	0.2521	-0.2062	0.2445	-0.0596	-0.1385	0.4302	0.0461	-0.0036	-0.1181	0.313	-0.2357	-0.2739	-0.1164	0.041	0.2914	0.1979	-0.0134	0.3597	-0.1826	0.3389	0.1105	0.0631	-0.0883	-0.257	-0.2271	-0.3258	0.2423	-0.2928	-0.2826	-0.2793	-0.1318	-0.1708	-0.0477	-0.1091	-0.1886	0.3647	-0.2161	0.1242	0.1996	0.0681	-0.2685	0.21	0.0804	0.0767
	GCA/GDCA	-0.0949	-0.0856	-0.1024	-0.236	-0.0295	-0.0214	0.0875	-0.2024	-0.0636	0.1337	0.1778	-0.2281	0.1573	0.0782	-0.2078	-0.3299	-0.0203	-0.0256	-0.1453	-0.1726	0.022	0.0104	-0.0445	0.1165	0.0181	-0.0514	-0.1975	0.0008	-0.071	-0.0428	-0.0942	-0.0892	0.0625	-0.0876	0.0125	-0.1017	-0.1995	0.1451	-0.1037	-0.0134	-0.2943	0.0708	-0.0297	-0.0082	-0.0957	-0.0135	0.0272	0.014
	GCDCA/CDCA	0.0705	-0.0252	0.0854	-0.0342	-0.015	0.1327	0.1952	0.1655	0.0383	0.0288	-0.0329	-0.1134	-0.1343	0.0279	-0.1214	0.2205	0.1444	-0.0231	0.0929	0.1695	-0.1468	0.0538	0.0508	0.0825	-0.0229	0.0709	0.1935	-0.0497	0.1748	0.0511	0.0825	0.117	-0.0288	0.0465	-0.0552	-0.0915	0.19	-0.0753	-0.0449	0.0609	0.0553	-0.1164	-0.1104	0.0863	0.0608	0.0111	0.0504	-0.118
	GCDCA/GDCA	-0.1896	-0.3476	0.0193	0.0095	-0.2624	0.1092	-0.1413	-0.2476	0.0764	-0.1539	0.1701	-0.2406	0.3054	-0.173	-0.127	-0.2416	0.0536	0.0143	-0.4302	-0.3609	0.0923	-0.2686	0.059	-0.0449	-0.0596	-0.1805	-0.1029	0.1607	-0.0311	0.1655	-0.2989	0.0937	0.286	0.0086	0.1476	0.0261	-0.2224	0.1973	0.1071	-0.2766	-0.176	-0.0168	-0.2027	-0.0594	0.0907	-0.1845	0.02	-0.053
	GCDCA/GLCA	-0.1278	-0.1717	-0.1306	-0.1079	0.0572	0.0357	0.0851	-0.1702	-0.0895	0.0163	0.0757	-0.4032	0.0097	0.1221	-0.2088	-0.1829	-0.0649	0.1449	-0.0759	-0.1256	-0.1044	-0.1306	-0.0286	0.3182	-0.2033	-0.2158	0.0293	-0.0982	-0.0454	0.0494	-0.1152	0.054	0.0615	-0.0583	0.065	-0.1112	0.0231	0.1513	-0.1475	0.1009	-0.1022	0.0166	-0.1218	0.0092	0.1194	-0.0978	0.0579	-0.0175
	GDCA/CA	0.0942	0.1172	0.0112	0.005	-0.0059	0.0935	0.0389	0.0501	0.0442	0.107	-0.2352	-0.004	-0.2278	-0.0089	0.0803	0.3183	0.1589	0.0269	0.2326	0.2634	-0.1577	0.0447	0.0182	0.0643	-0.1252	0.0379	0.1109	-0.004	0.1217	-0.0053	0.1987	0.0141	-0.0355	-0.0513	0.004	-0.1337	0.1839	-0.1221	0.082	0.1001	0.0175	0.001	0.0395	0.1151	-0.0794	0.1543	-0.0287	-0.0358
	GDCA/DCA	-0.0432	-0.1053	0.1017	-0.006	0.0045	0.2185	0.1482	0.0773	0.0405	0.0364	-0.1303	-0.2202	-0.1438	-0.0011	-0.0643	0.2092	0.1437	0.0698	0.0466	0.0447	-0.1142	-0.0653	0.0899	0.2176	-0.2004	-0.0408	0.1526	0.0407	0.2133	0.172	0.0874	0.1216	0.1028	-0.0496	0.0235	-0.1741	0.1635	0.0287	-0.0509	0.0158	0.0507	0.0636	-0.0759	0.066	0.0798	0.0531	0.0785	-0.0214
	GDCA/GLCA	-0.0663	0.0282	-0.1203	-0.0687	0.2279	0.0451	0.1153	-0.0725	-0.1701	0.1503	-0.0273	-0.2866	-0.2366	0.2132	-0.1147	-0.0068	-0.0704	0.234	0.1948	0.1008	-0.1727	-0.0101	-0.0589	0.4045	-0.2406	-0.1411	0.1489	-0.1892	-0.0669	-0.0661	0.0589	-0.0311	-0.0817	-0.0996	0.0473	-0.1246	0.1355	0.0479	-0.1855	0.311	-0.0333	0.0342	0.0738	0.0629	0.1052	0.0999	0.0701	0.0542
	GLCA/CDCA	0.1641	0.0911	0.1586	0.0094	-0.0954	0.0993	0.0623	0.2175	0.0793	0.0217	-0.1099	0.1486	-0.1249	-0.061	0.0878	0.2638	0.2011	-0.1537	0.0883	0.1735	-0.0541	0.1493	0.0474	-0.157	0.1008	0.2222	0.1523	0.0765	0.1975	0.0159	0.1115	0.0512	-0.0566	0.1212	-0.0588	0.0285	0.1407	-0.1489	0.0503	-0.0493	0.1055	-0.1087	-0.0989	0.043	0.0566	-0.0052	0.0338	-0.1669
	LCA/CDCA	0.0993	0.0643	0.1523	-0.0703	-0.0225	0.1731	0.0786	0.0192	0.0027	0.1888	-0.1859	0.0483	-0.1373	-0.0171	0.0754	0.1641	0.1289	0.0188	0.1563	0.1886	-0.0315	0.0795	0.0732	-0.0859	-0.0565	0.0805	0.0462	-0.0351	0.2483	0.0298	0.1627	0.0631	-0.1372	0.0192	0.0748	-0.1263	0.0229	-0.1511	0.0771	0.1065	0.0437	-0.0774	-0.0565	0.1542	-0.0292	-0.0427	0.1043	-0.164
	T-a-MCA/CDCA	0.1048	0.1511	-0.0899	-0.254	0.1206	0.0468	0.2627	0.112	-0.1107	0.2985	-0.1058	-0.0259	-0.2875	0.1935	-0.1644	0.0821	0.1203	-0.0604	0.2255	0.2416	-0.1892	0.2355	-0.2086	0.1115	0.0004	0.1421	0.0259	-0.1589	0.0195	-0.1223	0.2383	-0.0471	-0.0674	-0.0541	-0.0659	-0.0847	0.2103	-0.1687	-0.1555	0.1685	-0.0901	-0.1675	-0.1049	0.0159	0.0928	-0.0346	0.0828	-0.0928
	TCA/CA	0.0916	0.0694	-0.129	-0.1878	0.033	0.0632	0.1269	-0.1624	0.0475	0.2767	-0.0489	-0.1003	-0.1252	0.0755	-0.0685	0.0287	0.1341	0.0349	0.2117	0.2103	-0.1724	0.1322	-0.1019	0.2527	-0.1296	0.0435	-0.07	-0.0352	0.1086	-0.1226	0.2182	-0.0419	-0.0674	-0.2368	-0.0624	-0.2801	0.0237	-0.1182	0.0279	0.147	-0.2638	-0.0469	0.0175	0.1355	-0.0695	0.1088	-0.0183	-0.1373
	TCDCA/CDCA	0.0624	-0.068	-0.0133	-0.1169	0.0172	0.1297	0.2314	0.047	0.0294	0.1432	-0.0196	-0.1958	-0.2099	0.0605	-0.118	0.092	0.1721	-0.0042	0.12	0.171	-0.1753	0.1442	-0.0466	0.1108	-0.0587	0.1029	0.1571	-0.1058	0.1257	-0.0589	0.1458	0.0156	-0.0725	-0.0982	-0.0896	-0.1665	0.1514	-0.1323	-0.0888	0.0949	-0.1094	-0.1184	-0.013	0.0388	0.0108	0.068	0.0339	-0.1458
	TCDCA/GCDCA	-0.0126	-0.0039	-0.1078	-0.1833	0.1306	0.1707	0.1375	-0.2008	-0.1556	0.3549	0.0192	-0.1666	-0.2784	0.1282	0.0161	-0.1637	0.124	0.1227	0.1334	0.1267	-0.0862	0.3133	-0.1231	0.1975	-0.0771	0.2379	-0.0051	-0.1914	-0.0711	-0.2219	0.1679	-0.272	-0.1461	-0.4448	-0.0802	-0.2382	-0.1299	-0.1632	-0.1298	0.2212	-0.3247	-0.0335	0.1385	-0.0666	-0.0575	0.1311	-0.0411	-0.1094
	TDCA/CA	0.1381	0.1356	-0.0495	-0.1049	0.0654	0.1132	0.1265	-0.0214	-0.0379	0.2525	-0.2019	0.0182	-0.3296	0.0484	0.0787	0.2267	0.1344	0.0802	0.2784	0.2799	-0.2034	0.1819	-0.0855	0.1237	-0.1479	0.1699	0.0452	-0.0431	0.0842	-0.0746	0.2187	-0.0372	-0.0693	-0.1935	-0.0682	-0.1912	0.1737	-0.1274	0.0597	0.1585	-0.1145	-0.074	0.0462	0.107	-0.0659	0.1538	-0.017	-0.1104
	TDCA/DCA	-0.0168	-0.1102	0.042	-0.0652	0.0201	0.2383	0.167	-0.0912	-0.0265	0.188	-0.0762	-0.2347	-0.225	0.0538	-0.0702	0.0752	0.1999	0.1255	0.0499	0.0572	-0.135	0.0284	-0.0421	0.2523	-0.2132	0.0967	0.0502	0.0312	0.0906	0.0203	0.1049	-0.0108	0.0805	-0.1932	0.0192	-0.2127	0.1013	-0.0258	-0.0077	0.0642	-0.155	0.0153	0.042	0.047	0.0002	0.0671	0.0877	-0.0954
	TDCA/GDCA	-0.0067	-0.0116	-0.1385	-0.143	0.1026	0.1358	0.1451	-0.2409	-0.1477	0.3426	-0.0239	-0.1075	-0.2377	0.1144	-0.0306	-0.1715	0.1131	0.1225	0.0954	0.0825	-0.0712	0.2574	-0.1457	0.1991	-0.0376	0.2508	-0.1006	-0.0721	-0.104	-0.2123	0.1391	-0.2573	-0.0503	-0.4111	-0.0576	-0.1906	-0.066	-0.1411	0.0032	0.1314	-0.369	-0.0366	0.0504	-0.0145	-0.0561	0.0112	0.0284	-0.1562
	TDCA/TLCA	-0.0523	0.0244	-0.1203	-0.0115	0.2022	0.0312	0.1135	-0.095	-0.1563	0.2728	0.0056	-0.0286	-0.1207	0.1185	0.0404	-0.0917	-0.1063	0.1905	0.202	0.1169	-0.1397	0.1449	-0.1499	0.3884	-0.1434	0.1042	0.0706	-0.0348	-0.1449	-0.1303	0.0251	0.002	-0.0378	-0.202	-0.0173	-0.1458	0.0421	-0.0184	-0.0113	0.2316	-0.1023	0.1029	0.1696	0.0709	-0.0203	0.1567	0.1308	0.0483
	TLCA/CDCA	0.1202	0.0762	0.0165	-0.0648	0.0081	0.0507	0.1618	0.1546	0.1088	0.1157	-0.138	-0.0505	-0.2764	0.0593	-0.0511	0.195	0.2148	-0.0224	0.182	0.2392	-0.1372	0.2191	-0.0525	-0.0388	0.0108	0.1673	0.1843	-0.0901	0.1628	-0.0832	0.1876	-0.0204	-0.1364	-0.0319	-0.1053	-0.0832	0.2098	-0.1658	-0.0203	0.0959	0.0485	-0.1685	-0.0887	0.0605	0.0451	0.0235	0.0227	-0.1723
	UDCA/CDCA	0.0776	0.0619	0.0504	0.1083	0.0902	0.0375	0.0944	0.1998	0.068	0.1181	-0.0894	0.0626	-0.1765	0.0302	-0.0146	0.1866	0.1477	0.1236	0.1314	0.1857	0.1158	0.0102	0.1592	0.0176	0.0731	-0.0966	0.0264	-0.1486	-0.0431	-0.0132	0.2327	-0.1067	-0.1009	-0.0479	0.0013	-0.0963	0.0906	-0.2175	-0.1321	0.0549	-0.0428	-0.098	0.0921	0.1143	-0.0426	0.1392	-0.015	0.1005
	w-MCA/T-a-MCA	0.0808	-0.1726	0.2397	0.2738	-0.185	0.0634	-0.3115	-0.0422	0.1841	-0.351	0.1677	0.0328	0.3558	-0.2593	0.2393	0.018	-0.0653	0.1371	-0.2251	-0.2133	0.1416	-0.2446	0.3088	-0.1102	-0.0652	-0.0162	-0.0371	0.1249	0.055	0.2493	-0.2894	0.1299	0.0832	0.095	0.0859	0.0843	-0.2655	0.1557	0.1668	-0.2016	0.1523	0.0252	-0.1327	-0.0313	0.1266	0.0071	-0.0671	0.0999
	w-MCA/UDCA	0.09	-0.1272	0.1528	-0.0877	-0.1527	0.0901	-0.1566	-0.1854	-0.0297	-0.161	0.0828	-0.1357	0.2545	-0.1213	0.1397	-0.0585	-0.0572	-0.0558	-0.1849	-0.2129	-0.1347	-0.0894	-0.1316	0.0019	-0.2088	0.2027	-0.0424	0.1613	0.1717	0.174	-0.288	0.1629	0.1894	0.1292	0.0953	0.1327	-0.1704	0.1901	0.1728	-0.1147	0.1632	0.0668	-0.1808	-0.1353	0.1923	-0.1539	0.0691	-0.0014
Oxylipins and Endocannabinoids	DEA	0.2389	0.168	-0.1092	-0.1089	0.1512	-0.0282	0.0993	0.0082	-0.0067	0.1124	-0.048	0.121	0.1051	0.0325	-0.1121	0.0478	0.0506	-0.1466	0.0996	0.0788	-0.1871	-0.1031	0.1236	0.0732	-0.1481	-0.238	-0.0601	0.1036	0.1766	-0.0841	0.1542	0.265	0.176	0.1996	-0.088	-0.2695	0.2113	0.0864	0.1239	-0.0276	0.103	0.0121	0.0483	0.1084	-0.0863	0.1016	-0.0386	0.1149
	DGLEA	0.231	0.0635	0.0618	-0.0294	0.1957	-0.0476	0.0446	-0.0122	-0.0718	-0.0162	0.0208	0.0149	-0.1094	-0.0238	0.0209	0.0229	0.0542	0.1738	0.0622	0.0829	-0.0408	0.0338	-0.023	0.0944	-0.1035	0.1108	-0.0132	-0.0139	0.1337	-0.0316	0.0338	0.153	0.1095	0.0795	-0.0301	-0.1078	0.049	0.0193	-0.1193	0.0214	0.3467	0.0976	0.0597	0.1284	-0.0665	0.0601	-0.0435	0.0516
	2-AG	0.0485	0.0977	-0.0251	-0.0812	0.1807	0.0441	-0.0181	-0.1157	0.2051	0.104	-0.0948	-0.0758	-0.1217	0.0487	0.0222	-0.0803	-0.1376	-0.0238	0.1742	0.0464	0.0353	0.1115	-0.1449	-0.0932	-0.1479	-0.0856	0.0151	0.0753	0.17	-0.1872	0.1032	0.0729	-0.0188	0.0578	-0.2282	-0.0239	0.1106	-0.034	0.0456	0.2124	-0.0639	0.1201	0.0162	-0.0741	0.0145	0.22	-0.1581	0.055
	5_15-DiHETE	0.075	0.1091	-0.0427	-0.183	0.1951	-0.2267	0.18	0.1764	-0.0655	0.0852	0.0628	0.2119	0.0715	0.1265	0.0956	0.1273	-0.2072	-0.1234	0.1601	0.1314	0.0591	0.1305	0.1119	-0.1315	0.0268	0.16	0.0373	0.0113	-0.0207	-0.0987	0.1257	0.0975	-0.0202	0.1697	-0.2099	0.032	0.1745	-0.0143	-0.036	0.0853	0.0126	-0.1197	0.0936	0.008	0.0799	0.0187	-0.1886	-0.0894
	9(10)-EpODE	0.016	-0.131	-0.0818	-0.0543	0.0733	-0.0275	-0.03	0.0592	0.1694	-0.0366	-0.2456	-0.3496	-0.0386	-0.039	-0.0086	-0.0074	0.0608	0.0086	-0.015	-0.0932	0.1002	-0.0302	-0.104	0.0841	-0.1359	0.0967	-0.1507	-0.0944	-0.0537	-0.0512	0.0904	-0.2102	0.0373	0.0476	-0.1369	0.0465	-0.1074	-0.0701	-0.0843	-0.0286	0.0858	-0.0617	-0.0021	-0.0398	-0.0391	-0.0008	-0.049	-0.0791
	9_10-e-DiHO	-0.0776	-0.0565	0.1185	0.0762	-0.0596	-0.0077	0.0086	-0.006	0.0989	-0.0971	0.0584	0.2212	0.2434	-0.1302	0.0168	-0.0015	-0.0482	-0.258	-0.0875	-0.0414	-0.0843	-0.0558	0.1279	-0.0523	0.1313	0.1044	0.051	0.3055	-0.0497	0.1008	-0.0545	0.2224	0.0676	0.0212	0.0642	0.0025	0.0977	0.2235	0.2512	-0.2146	-0.0893	-0.07	-0.1547	0.0085	0.1602	-0.044	-0.0396	-0.105
	9_12_13-TriHOME	0.0848	0.2253	0.2634	0.0005	0.2655	0.1682	0.2736	0.4	-0.1739	-0.0694	0.0486	0.0479	-0.026	0.152	0.055	0.1446	0.0473	-0.2167	0.1033	0.2165	-0.2181	0.0543	0.3788	-0.1958	0.161	0.0172	0.2938	-0.0132	0.1259	0.1169	0.0992	0.0339	-0.156	0.1944	-0.1044	-0.1622	0.1101	0.0939	-0.0942	0.1063	0.2206	-0.0535	0.0257	0.0479	-0.0417	0.1047	-0.0955	-0.0462
	9-HEPE	-0.0658	0.176	-0.0771	-0.0337	0.2489	-0.1562	0.0845	0.0718	-0.2113	0.2514	-0.1851	0.0815	-0.0318	0.1291	0.0814	0.0938	-0.2558	-0.1575	0.1655	0.1058	0.0019	0.1407	0.0207	-0.0011	0.1541	0.1447	0.0899	0.0333	-0.0207	-0.2324	0.1829	0.0243	-0.0264	-0.0006	-0.2293	-0.0076	-0.0318	-0.0643	0.083	0.1814	0.088	-0.1179	-0.1935	0.0097	0.0292	-0.0726	-0.0404	-0.098
	12_13-DiHODE	0.0939	0.0191	0.2308	-0.0275	0.0103	0.1643	-0.0826	0.0938	-0.0953	-0.179	0.0318	0.0998	0.0678	-0.0508	0.057	0.0192	-0.0947	-0.2152	-0.0342	0.0205	0.0673	-0.2533	0.1875	-0.2911	0.0193	-0.0742	0.0149	0.2106	0.1072	0.1826	-0.1425	0.1902	0.0656	0.3424	0.1368	0.0716	-0.0537	0.1349	-0.0255	-0.0576	0.0995	-0.0678	-0.0925	-0.0817	0.1191	-0.0371	0.0793	-0.0013
	12_13-DiHOME	-0.0721	-0.0843	0.0511	0.0975	0.0587	0.0517	0.0036	0.0759	0.14	-0.0576	-0.0006	0.0977	0.1592	-0.003	0.02	-0.0029	0.0341	-0.1302	-0.2032	-0.1307	0.2099	-0.0889	0.0754	0.0607	-0.1157	-0.1127	0.0179	0.052	-0.0838	0.125	0.0393	0.0879	-0.0057	0.1516	0.0596	0.0115	0.1207	0.0297	0.0237	-0.1471	0.0319	0.0039	0.0117	0.0381	0.0762	-0.0688	-0.0681	-0.0477
	19_20-DiHDoPE	0.1197	0.0252	-0.0029	0.023	0.1723	0.0865	0.1044	0.0115	-0.0063	-0.0081	0.0015	-0.007	-0.0698	0.0996	0.0028	-0.1463	0.0148	-0.1571	0.0578	0.0109	-0.0278	0.0035	0.0522	-0.0277	-0.1854	0.0515	0.1165	0.0297	-0.0504	-0.0162	0.1612	-0.0525	-0.0399	0.0694	-0.0662	-0.1316	0.0672	-0.081	-0.1839	0.1119	-0.1515	-0.0245	-0.2699	0.0688	0.1629	-0.0387	0.0254	-0.2129
	AA	0.0198	-0.2135	0.3469	0.035	-0.3012	0.152	-0.259	0.0033	0.1704	-0.3281	0.1235	-0.053	0.1246	-0.2938	0.0248	0.1358	0.2179	-0.0729	-0.1982	-0.0917	0.0405	-0.1692	0.2282	-0.3734	-0.0487	-0.0154	0.2005	0.3139	0.4207	0.1852	-0.2286	0.1403	0.1733	0.2068	0.1508	0.1876	0.0091	0.211	0.2331	-0.2579	0.2099	0.159	-0.147	0.1517	0.0847	0.0826	-0.0419	0.0706
	aLEA	0.0907	0.0853	0.1649	0.0105	-0.0479	-0.0033	0.109	0.2083	-0.0167	-0.1942	-0.0015	0.1592	0.1669	0.0064	-0.1025	0.1667	0.0291	0.0856	-0.0658	-0.0315	-0.0385	0.1051	0.3321	0.0894	0.1348	0.1829	0.0691	0.087	0.2417	0.2473	-0.11	0.1243	0.0199	0.0268	0.0369	-0.0409	0.0569	0.1234	0.138	-0.0658	0.3991	0.123	-0.1317	0.1038	0.0658	0.0004	-0.0003	0.0008
	DHA	-0.0338	-0.1274	0.263	0.0523	-0.1784	0.0096	-0.1688	0.0089	0.099	-0.2902	0.0572	-0.0091	0.0076	-0.1761	-0.0049	-0.1067	0.0802	-0.1728	-0.0547	0.0009	0.1383	-0.0397	0.1294	-0.374	0.1241	0.1306	0.1726	0.2065	0.149	0.0594	-0.1107	-0.05	-0.0864	0.1115	-0.0141	0.1748	-0.0749	0.0151	0.1403	-0.0894	-0.016	0.1238	-0.2029	0.0704	0.0599	0.0552	-0.0941	-0.1513
	EPA	-0.0132	-0.1316	0.3112	0.1977	-0.0857	0.035	-0.1635	0.0954	0.1489	-0.2844	0.0511	-0.0076	-0.0171	-0.1655	0.0161	-0.0605	0.0658	-0.1029	-0.043	0.0202	0.1785	-0.0118	0.1858	-0.4377	0.0718	0.138	0.1168	0.1245	0.1434	0.0672	-0.0722	-0.0211	-0.1068	0.1183	-0.1008	0.1783	-0.0863	-0.0185	0.0981	-0.0493	0.1431	0.0699	-0.2811	0.1253	0.0904	-0.0391	-0.0248	-0.2402
	EPEA	0.1043	-0.0601	0.3469	0.1089	-0.1366	0.1289	-0.1259	0.0286	-0.103	-0.1532	0.0656	0.1306	0.0725	-0.2195	0.0605	0.0995	0.0664	-0.0647	-0.0458	0.0163	-0.0104	-0.0891	0.2743	-0.2378	-0.0279	0.2278	0.1577	0.2077	0.0905	0.1682	-0.1632	0.0555	-0.0051	0.1209	0.0998	0.1587	-0.1271	0.0612	0.1852	-0.1489	0.0307	-0.0114	-0.185	0.1268	0.1119	-0.0682	-0.0311	-0.1382
	NA-Gly	0.1103	0.0166	0.0791	-0.0267	-0.1207	-0.1073	-0.1949	0.0933	0.0047	-0.2866	0.1417	0.1634	0.1459	-0.1299	-0.091	0.1196	-0.0203	-0.1833	-0.0928	-0.0544	0.101	-0.1385	0.1819	-0.342	0.0217	-0.0072	0.0585	0.2682	0.2869	0.061	-0.1561	0.2221	0.2089	0.4189	0.0426	0.1203	0.0171	0.1974	0.1127	-0.1725	0.2029	0.0921	-0.0942	0.0635	0.0908	0.0719	0.0372	0.0827
	Naproxen	0.2691	0.1386	-0.1207	-0.133	0.1418	0.084	0.177	0.0133	-0.1303	0.0833	0.0833	-0.0332	-0.1367	0.098	0.0078	0.005	-0.0238	0.101	0.1046	0.1065	-0.0227	0.1078	-0.0427	0.0613	-0.0733	0.104	0.1326	-0.2312	-0.0821	-0.1036	0.0908	-0.22	-0.211	0.0153	-0.0625	0.0984	-0.0039	-0.2116	-0.211	0.0563	-0.1966	-0.0207	0.1416	-0.0595	-0.0675	0.0431	0.0978	0.0473
	NO-Gly	0.0709	-0.1703	0.1667	0.0443	-0.1829	0.0425	-0.185	0.038	0.1263	-0.3289	0.173	0.1767	0.3037	-0.3317	-0.0228	0.2254	0.0482	-0.0623	-0.2769	-0.202	0.2554	-0.2409	0.307	-0.1383	-0.0562	-0.176	-0.0419	0.3316	0.3921	0.1656	-0.22	0.2769	0.3039	0.3956	0.1117	0.1019	-0.0115	0.1859	0.1756	-0.3226	0.1552	0.0759	-0.2117	0.1269	0.1373	-0.0688	0.0982	0.0212
	OEA	0.0674	-0.1077	0.1449	-0.0418	-0.1676	0.0013	-0.1404	-0.0009	0.2328	-0.1661	0.0791	0.1023	0.0866	-0.1894	-0.1127	0.0576	0.1907	0.0763	-0.1539	-0.0436	0.0588	-0.2361	0.1599	-0.1042	-0.0236	-0.0963	0.0034	0.1884	0.1567	0.0691	-0.0845	0.2008	0.275	0.1367	0.0784	-0.0143	0.0703	0.1262	0.1529	-0.2115	0.0277	0.0315	-0.0557	0.1918	0.0369	-0.007	0.017	-0.0748
	1-AG	0.0378	0.087	-0.1325	-0.1902	0.1698	-0.0404	0.0293	-0.1427	0.1807	0.1305	-0.0116	-0.1141	-0.0919	0.0733	-0.0287	-0.0774	-0.1404	-0.1595	0.1712	0.0399	0.001	0.0944	-0.1886	-0.0399	-0.1525	-0.1895	-0.0216	0.0496	0.1399	-0.2438	0.1634	0.0899	0.0112	0.0532	-0.2361	-0.0807	0.2018	0.0049	-0.0597	0.1795	-0.174	0.1416	0.0544	-0.1348	-0.0221	0.2654	-0.1778	0.1453
	1-LG	0.1904	0.1139	0.1003	-0.2051	-0.0527	0.0276	-0.0751	-0.0193	-0.0272	-0.042	-0.0511	-0.0302	0.0896	0.0168	0.0458	-0.0632	-0.138	-0.3053	0.0544	0.0422	0.0608	0.0323	0.0928	-0.3245	-0.0441	-0.1036	-0.1252	0.1238	0.2724	0.0477	-0.0081	0.1084	0.0547	0.255	-0.0884	-0.0058	-0.0884	0.0742	0.0669	0.0224	-0.0285	0.0594	-0.0259	-0.0145	0.099	0.098	-0.0969	0.0817
	1-OG	0.2117	0.1639	-0.0707	-0.2821	0.1032	0.0051	0.0029	-0.167	0.0303	0.1725	-0.1129	-0.157	-0.0705	0.157	0.006	-0.1911	0.0477	-0.3366	0.121	0.014	-0.1608	-0.0032	-0.1641	-0.1179	-0.187	-0.107	-0.2341	0.1006	0.1379	-0.1487	0.2177	0.1344	0.1115	0.1933	-0.1378	-0.1807	0.003	-0.0393	-0.0826	0.1741	-0.1691	0.084	-0.0707	-0.0123	0.0828	0.0318	-0.0574	0.0289
	2-LG	0.2468	0.1067	-0.0174	-0.2758	-0.0441	-0.0552	-0.0462	-0.0499	-0.0034	-0.0492	0.0304	-0.0465	0.1116	0.0286	-0.0053	-0.185	-0.0792	-0.2794	-0.0118	-0.0437	0.0378	0.0707	0.0183	-0.1949	-0.0764	-0.1316	-0.2676	0.0697	0.2785	0.0479	-0.035	0.0912	0.0497	0.2853	-0.0518	-0.0397	-0.1109	0.089	-0.0337	0.0198	0.0002	0.0649	-0.0185	-0.0369	0.0717	0.0737	-0.1113	0.0622
	2-OG	0.2733	0.2098	-0.0237	-0.1642	0.0849	-0.0317	-0.097	-0.053	0.0411	0.0718	-0.051	-0.2054	0.0209	0.1789	-0.0126	-0.1297	-0.0727	-0.4233	0.2347	0.1752	-0.1573	-0.0011	-0.0972	-0.3149	-0.0387	-0.1404	-0.1874	0.1103	0.1176	-0.1507	0.2448	0.0091	0.0216	0.261	-0.2079	-0.0797	-0.0709	-0.094	0.0673	0.2091	-0.1992	0.0123	-0.052	0.0187	0.0858	0.0466	-0.0355	0.0396
	4-HDoHE	-0.0742	-0.1044	0.1269	0.0238	-0.1398	-0.0477	-0.1913	-0.1137	0.1572	-0.0251	0.1247	0.1396	-0.0217	-0.1375	0.2041	0.027	-0.0001	-0.1285	-0.048	-0.057	0.1485	-0.0129	0.0152	-0.282	0.0995	0.1127	0.0621	0.2389	-0.0431	-0.116	-0.0539	-0.0447	0.0994	0.0211	-0.012	0.1047	-0.1593	-0.0637	0.1014	-0.0202	-0.2507	-0.0842	-0.161	0.0626	0.0827	-0.056	0.0279	-0.1333
	5_6-DiHETrE	0.344	0.1427	-0.1567	-0.3525	0.2218	0.0473	0.1649	0.051	-0.1234	0.3639	-0.1442	0.0565	-0.3551	0.2157	0.1353	0.1189	0.063	0.0269	0.2409	0.124	-0.0621	0.2265	-0.0468	0.0615	-0.2805	0.1216	-0.1056	-0.1112	0.1054	-0.1085	0.3392	-0.0342	-0.0339	-0.0497	-0.138	-0.2597	0.1436	-0.1608	-0.21	0.1936	-0.102	-0.0365	-0.0714	0.0622	-0.023	-0.036	-0.0446	-0.1924
	5-HEPE	0.0065	0.0213	0.0863	0.0959	0.0692	-0.2162	-0.0411	0.1708	0.2494	-0.1417	0.1354	-0.0106	0.0607	0.0048	-0.1225	-0.0355	-0.1252	0.0073	0.103	0.1656	0.146	0.0155	0.1076	-0.0854	0.1044	-0.0043	0.1052	-0.0627	-0.05	-0.0824	0.1264	-0.0324	-0.1285	0.0166	-0.1668	0.0952	-0.0589	-0.1224	-0.0118	0.1628	0.1402	0.0244	-0.2052	0.0391	0.0214	-0.0503	0.0035	-0.2454
	5-HETE	-0.0255	0.0777	-0.0735	-0.271	0.0213	-0.2029	0.0154	-0.0857	0.1226	0.1513	-0.0011	0.1356	0.0104	0.0503	0.033	-0.0115	0.0269	0.0365	0.1241	0.1006	0.0586	0.2154	-0.0922	0.1103	0.0532	-0.0985	0.0754	-0.0967	0.0959	-0.0835	0.0122	-0.099	-0.0671	-0.1444	-0.0861	0.1294	0.1717	-0.0168	0.0054	0.0928	0.0079	0.0283	0.0049	0.1593	0.0336	0.0794	-0.0805	0.0212
	8_9-DiHETrE	0.0499	-0.0004	0.0702	-0.0206	-0.0966	-0.1472	-0.3278	-0.1158	0.0746	-0.1212	0.015	-0.0743	0.1424	-0.1169	-0.055	-0.0121	0.0081	-0.1905	-0.0336	-0.0457	0.2115	-0.0523	-0.0161	0.0721	0.0521	-0.0933	-0.0805	0.1957	0.0548	0.0469	-0.0834	-0.1271	0.1178	-0.0045	0.0691	0.1773	-0.1424	0.0865	-0.0411	-0.1118	-0.0133	0.2351	-0.2528	0.0708	0.1038	-0.0508	0.0138	-0.0722
	8-HETE	-0.031	0.235	-0.2941	-0.3558	0.2323	-0.3975	0.1934	0.0814	0.144	0.2685	-0.0026	-0.0158	-0.001	0.3285	-0.1745	-0.0486	-0.2587	-0.1593	0.2315	0.1826	0.157	0.2648	-0.1859	0.2553	0.1465	-0.0464	-0.056	-0.1694	-0.1119	-0.3288	0.2732	-0.1684	-0.1145	-0.0254	-0.2801	0.0569	0.1948	-0.0805	-0.1909	0.2648	-0.0977	0.157	0.0639	-0.1272	-0.1337	0.0883	-0.1674	-0.0137
	9(10)-EpOME	-0.0596	-0.2694	0.3155	0.0023	-0.35	0.3151	-0.352	-0.1943	0.1026	-0.3093	-0.0818	-0.041	0.3042	-0.3462	0.2771	0.1181	0.0902	-0.0746	-0.3584	-0.3911	-0.0273	-0.1999	0.0427	-0.0325	-0.1663	0.0526	-0.0688	0.3663	0.2769	0.4141	-0.3803	-0.0224	0.3542	0.0286	0.3429	0.2666	-0.1528	0.3886	0.2681	-0.4015	0.0168	-0.0206	-0.1664	0.0064	0.2214	-0.0576	-0.0626	-0.071
	9_10-DiHODE	0.0582	-0.062	0.0184	-0.0318	0.006	0.085	0.0113	0.1237	-0.167	0.0989	-0.1103	-0.1673	0.201	-0.0296	0.143	0.0272	0.0926	-0.0778	-0.1424	-0.204	-0.0573	-0.1508	0.0804	-0.0843	-0.228	-0.1594	-0.0195	0.0625	0.0372	0.1175	0.0937	-0.0237	0.2899	0.2936	0.1375	0.0154	-0.2815	0.0065	-0.1727	-0.1009	0.0851	-0.0723	-0.1333	-0.0947	0.2354	-0.1116	0.0524	-0.0907
	9_10-DiHOME	-0.0201	-0.0449	0.1354	-0.0338	-0.0091	0.0604	-0.0598	0.0911	0.0653	-0.0292	-0.0958	-0.001	0.2688	-0.0051	0.0603	-0.0373	0.0616	-0.0591	-0.1898	-0.1748	0.1073	-0.1129	0.1099	-0.1013	-0.2234	-0.1309	0.0144	0.0964	0.0552	0.2304	0.0198	0.0089	0.1102	0.2646	0.2081	0.0424	-0.0139	0.152	0.0501	-0.1696	0.1435	-0.0388	-0.0277	0.0124	0.1345	-0.1045	0.0395	-0.0716
	9-HETE	0.0589	0.217	-0.2013	-0.2621	0.1216	-0.3642	-0.0391	0.1219	0.0052	0.1605	0.0178	0.0216	0.0019	0.2103	-0.034	-0.0756	-0.0404	-0.1178	0.1903	0.1877	0.0181	0.2026	-0.0147	-0.1704	0.076	-0.0655	-0.0963	-0.1115	-0.1096	-0.2426	0.17	-0.0972	-0.0535	0.0579	-0.2095	-0.0414	0.0776	-0.1056	-0.0621	0.2068	0.0229	-0.0246	-0.0325	0.1548	0.0146	0.0493	-0.0767	-0.0169
	9-HODE	-0.0455	0.0331	0.0147	-0.1002	0.0643	-0.1608	-0.0394	0.1802	0.0544	-0.0294	0.0376	0.0582	0.2245	0.0674	-0.0601	0.0745	-0.1008	-0.1206	-0.0557	-0.044	0.1109	-0.0265	0.0963	-0.0757	-0.0144	-0.0472	0.0277	0.071	-0.0057	0.0302	0.0552	0.0015	0.1576	0.1331	-0.0352	-0.0071	0.1225	0.0921	-0.0217	-0.0603	0.123	0.0459	0.0383	0.1632	0.1156	0.0865	-0.0645	0.0573
	9-HOTE	0.1445	-0.0165	0.0252	-0.0708	0.0499	-0.1908	0.0699	0.1369	-0.021	-0.1077	0.0798	0.1816	0.2651	-0.0078	0.0825	0.0092	-0.1694	-0.2417	-0.0526	-0.0852	0.1825	0.0049	0.1153	-0.0743	-0.0492	-0.0762	0.0314	0.0427	0.0004	0.1173	-0.0094	-0.0488	0.033	0.2908	-0.059	0.1173	0.0655	-0.0456	-0.0309	-0.0821	-0.0602	-0.0325	0.0093	0.1751	0.1405	0.0902	0.0265	0.0465
	11(12)-EpETrE	0.0175	-0.0789	0.044	-0.0945	0.0775	0.248	-0.2326	-0.0874	-0.1124	0.0681	-0.2303	-0.1482	-0.1471	-0.0603	0.1755	0.162	0.0265	0.0863	0.0139	-0.0947	0.0463	-0.1805	-0.0106	0.096	-0.1438	0.0831	-0.1216	0.1821	-0.0205	0.036	0.0209	-0.0323	0.2094	0.0319	0.0364	-0.0964	0.0708	0.1206	0.1939	-0.0351	-0.1265	0.0832	-0.0925	-0.0648	0.0016	0.1322	-0.0381	0.0162
	11_12-DiHETrE	0.1015	0.0788	0.2895	0.0614	0.0909	0.199	0.0194	0.1998	0.0884	-0.0703	-0.0801	0.1552	0.0317	0.0029	0.1417	0.3012	0.0608	-0.0278	-0.0929	-0.0756	0.0732	-0.1399	0.3083	-0.0123	-0.2819	0.0036	0.0739	0.1621	0.0106	0.2287	0.0171	0.1047	0.1296	0.2249	0.0931	-0.0688	0.2964	0.211	0.08	-0.0364	0.0927	-0.0354	-0.1323	0.2394	0.0189	-0.0087	0.0535	-0.0371
	11-HETE	-0.0139	0.1222	-0.1805	-0.1501	0.0974	-0.221	0.0088	-0.0164	0.0141	0.1676	-0.1632	0.1337	-0.0111	0.1552	0.0079	-0.0496	-0.0463	-0.1802	0.1304	0.1635	-0.0451	0.0852	-0.0632	-0.03	0.079	-0.0506	-0.008	-0.0492	-0.0575	-0.1942	0.1626	-0.0026	0.0678	-0.1184	-0.1255	-0.0168	0.2192	0.0554	-0.0193	0.0546	0.0379	-0.0008	-0.077	0.338	0.0464	0.0095	0.0203	0.0272
	12(13)-EpOME	-0.0354	-0.0143	0.0252	-0.0114	0.0349	0.0781	-0.0646	0.1077	0.0137	0.013	-0.0195	-0.0319	0.075	0.0281	0.0212	0.0111	0.1185	-0.2112	-0.0655	-0.0915	0.0308	-0.1743	-0.0494	0.0249	-0.1403	-0.2326	0.0105	0.1756	-0.0147	0.0354	0.0538	0.0303	0.1154	0.1793	0.1082	0.0328	0.0031	-0.0046	0.0158	-0.0609	0.0435	-0.0026	-0.019	-0.0187	0.1593	-0.1061	-0.0653	-0.0817
	12-HEPE	-0.0921	0.056	0.0372	-0.0696	0.2553	-0.2576	0.1147	0.0312	-0.0436	0.1424	-0.0079	-0.2241	-0.0018	0.0669	-0.0318	-0.0801	-0.0823	-0.0923	0.1654	0.1774	0.2562	0.0592	-0.1098	-0.1054	0.1487	0.125	0.097	0.0205	-0.1115	-0.2809	0.1363	-0.2506	-0.141	0.075	-0.272	0.2236	-0.1368	-0.2316	-0.108	0.2127	0.0512	0.102	-0.1739	0.1453	0.0079	0.0258	-0.0524	-0.0831
	12-HETE	-0.0012	0.1024	-0.0507	-0.2367	0.1946	-0.1345	0.0629	0.0243	0.0584	0.2092	-0.0718	-0.069	-0.1309	0.0891	-0.0178	0.0078	0.0995	-0.0383	0.1432	0.2086	0.0677	0.1483	-0.1224	0.0798	0.0566	-0.0106	0.1778	-0.0658	0.0381	-0.2122	0.1548	-0.0627	-0.0734	-0.0341	-0.0798	0.0617	0.2273	-0.0044	-0.0694	0.1023	0.0954	0.1498	0.0337	0.218	-0.0032	0.154	-0.0496	0.1785
	13-HODE	-0.1447	0.0151	-0.0393	-0.0532	0.1479	-0.1946	-0.0065	0.1708	0.0898	0.0817	-0.0723	-0.0473	0.1019	0.125	-0.0788	-0.0126	-0.0754	-0.0262	-0.0358	-0.0627	0.2025	0.0002	0.0058	-0.0764	-0.1099	-0.1161	0.0211	0.0141	-0.0967	0.0065	0.1233	-0.0962	0.0495	0.1296	-0.0695	0.0037	0.132	0.0091	-0.0216	0.0174	0.1129	0.0458	0.0629	0.1118	0.0759	0.0501	-0.0964	0.0375
	13-HOTE	0.0513	0.1179	-0.0037	-0.1048	0.2108	-0.1257	-0.0213	0.1478	-0.0119	0.1316	0.0319	-0.0798	-0.0251	0.1764	-0.0771	0.0618	0.0342	-0.07	0.0496	0.0258	0.1022	0.0124	0.0928	-0.0451	-0.056	-0.0217	0.0155	-0.0285	-0.1603	-0.096	0.1503	-0.2348	0.0579	0.1173	-0.1221	0.0133	0.1118	-0.0033	-0.0316	0.0831	-0.142	0.0834	-0.1858	-0.0639	0.1999	-0.0211	-0.0272	-0.0658
	13-KODE	-0.0018	0.3058	-0.2904	-0.3658	0.2466	-0.3323	0.1731	0.1556	-0.1244	0.3472	-0.1233	0.0663	0.0008	0.3715	-0.0973	-0.0973	-0.2555	-0.2046	0.27	0.162	-0.0576	0.2996	-0.2151	0.0937	0.1189	0.0988	-0.1821	-0.061	-0.0973	-0.2121	0.3015	-0.1014	-0.0088	-0.1564	-0.2648	-0.1311	-0.0049	-0.0305	-0.1105	0.2972	-0.021	0.0619	0.0523	-0.0063	-0.0572	0.0316	-0.0791	-0.1038
	14(15)-EpETrE	0.1065	0.0386	-0.0642	0.0655	0.0501	-0.0431	-0.0914	0.0043	0.0281	-0.1403	-0.0239	0.0563	0.0601	0.006	0.0455	-0.0982	-0.0179	-0.0653	-0.0241	-0.1455	-0.0409	0.0203	-0.0157	0.035	0.0023	-0.0864	-0.1987	-0.038	-0.0245	-0.0013	-0.0501	-0.1593	0.0702	0.0217	-0.0933	0.179	0.0133	0.1214	-0.1816	-0.0857	-0.1206	-0.2494	-0.1169	-0.1207	0.098	0.0103	-0.064	0.017
	14_15-DiHETrE	0.0992	-0.0163	0.184	0.0623	-0.0142	0.1616	-0.0014	0.0967	0.089	-0.1379	-0.0687	0.1189	0.0715	-0.0341	0.048	0.2839	-0.007	-0.0449	-0.1846	-0.1994	0.0636	-0.1708	0.2843	0.008	-0.2521	0.0048	0.2755	0.1567	0.1021	0.2108	-0.0552	0.0691	0.1637	0.166	0.0679	0.0626	0.2684	0.276	0.0851	-0.1729	0.0191	0.0089	-0.2199	0.1868	0.0047	-0.0291	0.067	-0.0719
	14-HDoHE	-0.0065	0.1369	-0.3276	-0.0873	0.3453	-0.3439	0.2596	0.0151	-0.0365	0.1966	0.0816	-0.0053	-0.0632	0.2441	-0.1486	-0.1005	-0.2518	-0.1774	0.2535	0.2254	0.0641	0.0762	-0.0591	0.2816	0.1172	-0.0974	0.101	-0.1258	-0.3079	-0.3309	0.1891	0.0252	-0.2302	-0.0582	-0.3079	-0.1023	0.2962	-0.2519	-0.1403	0.2764	-0.1832	0.1658	-0.0135	-0.0479	0.1229	0.1241	-0.1411	0.0088
	15(16)-EpODE	0.1613	-0.2552	0.0437	0.1261	-0.056	0.0934	-0.1204	-0.0703	0.181	-0.2057	0.0614	-0.2373	0.2368	-0.1632	0.1279	0.0248	0.1856	0.1325	-0.2334	-0.249	0.0883	-0.286	-0.0099	0.0525	-0.2424	-0.0382	-0.0047	0.1185	0.0615	0.0767	0.0115	-0.0397	0.2132	0.1945	0.0504	0.2281	-0.1037	-0.0956	-0.027	-0.2503	-0.012	-0.1248	-0.0797	0.0436	0.1831	-0.038	-0.0355	-0.0494
	15_16-DiHODE	0.0953	-0.2265	0.1408	0.0686	-0.0712	0.1336	-0.0062	0.0023	0.1831	-0.1466	-0.1601	-0.0627	0.1305	-0.0939	0.2467	0.0277	0.1786	-0.1137	-0.2498	-0.2201	0.1598	-0.1525	0.1436	-0.0939	-0.1823	0.0289	0.1587	0.0957	0.0589	0.1969	-0.0313	-0.0734	0.0282	0.135	0.0375	0.1526	-0.0044	-0.0865	0.0739	-0.2618	-0.049	-0.0069	-0.0119	0.036	0.1362	-0.0564	-0.0494	-0.0498
	15-HEPE	-0.1562	0.0368	0.2058	-0.0106	0.0301	-0.0987	-0.0934	0.0822	-0.1244	0.0406	0.0248	0.0921	-0.0039	-0.0153	-0.0399	0.0071	-0.0694	-0.1721	0.1102	0.139	0.1978	0.0597	0.098	-0.1989	0.1936	0.1802	0.1119	0.0745	-0.0911	-0.1483	0.0423	-0.0141	-0.0949	-0.0669	-0.1579	0.08	-0.0781	-0.1431	0.0912	0.1427	0.0587	-0.0736	-0.1563	0.1385	0.012	0.0005	-0.0089	-0.1747
	15-HETE	-0.0418	0.0614	-0.2105	0.059	0.0672	-0.1346	0.0265	-0.1373	0.1137	0.2018	-0.1419	0.2554	-0.0674	0.1063	0.013	-0.198	-0.1597	-0.1184	0.164	0.1455	-0.0016	0.1774	-0.1655	0.004	0.1175	0.0736	0.0953	-0.0424	-0.1422	-0.295	0.188	-0.0485	0.0248	-0.3262	-0.1468	-0.043	0.1688	-0.0996	0.027	0.0881	-0.1157	0.1094	-0.0145	0.1043	0.0167	0.0928	-0.107	0.0364
	17_18-DiHETE	0.0956	0.0559	0.1193	0.1733	0.254	0.1679	0.0887	0.1411	-0.0634	-0.0041	-0.0236	0.1546	-0.0804	0.0304	0.026	0.0119	-0.0471	-0.1231	0.0641	-0.0077	0.0964	0.0034	0.1393	-0.0589	-0.1406	0.1706	-0.0071	0.0715	-0.097	-0.021	0.1268	0.0238	-0.0464	0.1093	-0.1901	-0.0102	0.0805	-0.1175	-0.026	0.0961	-0.0638	-0.1005	-0.1826	0.029	0.0624	-0.1846	0.0827	-0.3162
	AEA	0.1573	0.0612	0.0027	-0.0566	0.1369	-0.0515	0.08	-0.0985	0.0376	0.0576	0.0061	0.0875	-0.1603	0.006	-0.0838	-0.042	0.0832	0.0476	0.1486	0.2158	-0.0572	-0.0117	0.0001	0.0369	-0.0112	-0.0166	0.1593	0.0565	0.1309	-0.163	0.077	0.3044	-0.0009	-0.0262	-0.0576	-0.1142	0.3487	-0.018	-0.0043	0.0556	0.2067	0.0514	0.0071	0.1915	0.0087	0.0837	-0.0872	0.0052
	ALA	0.1532	-0.2468	0.3791	0.1077	-0.2476	0.1915	-0.207	0.0157	0.1171	-0.4247	0.2051	-0.0798	0.2662	-0.2825	-0.0195	0.0588	0.1917	-0.0408	-0.2437	-0.1124	0.0741	-0.102	0.2656	-0.2808	-0.0914	0.0813	0.1202	0.2171	0.5061	0.3127	-0.2255	0.2153	0.0496	0.1831	0.1081	0.1514	0.0013	0.1375	0.1497	-0.3136	0.3036	0.1323	-0.1738	0.1565	0.1732	-0.0411	-0.06	0.006
	DHEA	0.0023	0.0134	0.0434	0.1456	0.0275	-0.1325	0.0014	-0.08	0.143	-0.2175	0.0895	0.0587	-0.0087	0.0195	-0.1815	-0.2345	0.0035	-0.1231	0.1352	0.1726	0.0199	-0.0046	0.0134	-0.1356	0.2431	0.0835	0.0328	0.0837	0.0022	-0.17	0.072	0.0905	-0.1965	-0.0843	-0.1563	-0.0671	0.0727	-0.1266	-0.0317	0.0732	0.0171	0.0393	-0.1271	0.0828	0.0063	0.0042	-0.0631	-0.153
	F2-IsoP	-0.3169	0.0831	0.0217	0.0875	0.1873	-0.0098	0.0659	0.1735	0.1711	0.1603	-0.3599	-0.1553	-0.0663	0.0863	0.1305	-0.0367	-0.0448	-0.1847	0.1829	0.1316	0.1281	0.0305	-0.0179	0.061	0.0765	0.0082	-0.1229	0.1764	-0.3515	-0.0861	0.2037	-0.1777	-0.1114	-0.1446	-0.1217	-0.0564	-0.1115	-0.1148	0.0918	0.1686	-0.0302	-0.0445	-0.1082	-0.1396	0.0367	0.0493	-0.1032	-0.1978
	Ibuprofen	-0.1165	-0.0862	0.2711	0.1633	-0.224	0.238	-0.1981	0.0001	0.1691	-0.1523	0.0598	-0.0229	0.2028	-0.2087	0.0014	0.0752	0.2148	0.0473	-0.1119	0.0237	-0.0793	-0.2268	0.1277	-0.22	-0.0547	-0.0351	-0.1481	0.1841	-0.0407	0.2306	-0.0756	0.1115	0.1951	0.0594	0.3142	0.0694	-0.2397	0.1396	0.2339	-0.1418	0.1565	-0.133	0.0743	0.1531	-0.1269	-0.0431	0.0962	-0.0589
	LA	0.1497	-0.1455	0.3373	0.0142	-0.2366	0.0683	-0.2665	0.08	0.0605	-0.3493	0.1978	-0.0382	0.2057	-0.1984	-0.0264	0.0901	0.1632	-0.2036	-0.2001	-0.095	0.02	-0.1401	0.2534	-0.427	-0.0027	0.1006	0.0627	0.2757	0.3714	0.1976	-0.1542	0.1455	0.1306	0.2458	0.0639	0.0781	-0.0551	0.1707	0.1893	-0.2659	0.1647	0.1153	-0.1412	0.0691	0.157	0.0505	-0.0669	0.0601
	LEA	0.1946	0.1306	0.0539	-0.0392	-0.0101	-0.0954	0.1255	0.1094	-0.0168	-0.1327	0.1084	0.2631	0.2241	-0.0077	-0.2263	0.01	-0.0586	-0.088	-0.047	0.0355	-0.0126	0.0323	0.152	0.0123	0.0644	0.0212	-0.0347	0.0871	0.2283	0.076	-0.035	0.2884	0.1065	0.178	-0.0105	-0.1473	0.0549	0.0919	0.0961	-0.0768	0.3034	0.1075	-0.0419	0.1471	0.0434	-0.0048	-0.0195	-0.0199
	PGD2	-0.1311	0.105	-0.3241	-0.0762	0.1684	-0.1711	0.1206	0.05	0.1086	0.1868	-0.2777	-0.0839	-0.2752	0.265	-0.0763	-0.0609	-0.1652	-0.0357	0.2427	0.2072	-0.2146	0.0269	-0.145	0.0897	0.0227	0.0143	-0.1191	-0.1625	-0.2739	-0.1989	0.1546	0.0192	-0.1719	-0.2034	-0.1833	-0.2516	0.2084	-0.0363	0.015	0.2539	0.0366	0.1576	0.0712	-0.0226	0.0409	0.0526	0.0129	-0.0643
	PGE2	0.0807	-0.0576	-0.1807	0.1044	-0.052	-0.0697	-0.1576	-0.1036	-0.1186	-0.1949	0.211	0.0334	0.1237	-0.1187	-0.2395	-0.0457	-0.1113	0.0344	-0.0174	-0.0071	0.0542	-0.1807	-0.056	0.0141	0.0047	-0.0077	-0.0981	-0.0268	-0.1202	-0.1324	-0.0583	0.199	0.0455	0.1629	-0.01	-0.0283	0.0947	0.0017	0.0353	-0.1445	-0.1229	0.1027	0.0217	0.0864	0.0494	0.0088	-0.0088	0.1451
	PGF2a	0.0053	0.0527	0.1468	0.1275	0.0826	0.0305	0.0318	0.1815	-0.1334	-0.0961	-0.1847	-0.0672	-0.0496	0.0328	0.0127	-0.2026	0.0303	-0.3528	0.1235	0.1212	-0.0162	0.1665	0.105	-0.1176	0.2094	0.1011	0.0716	0.2272	-0.0373	0.1059	-0.0248	-0.0209	-0.2968	0.0741	-0.0596	0.0274	-0.0294	-0.0025	0.1004	0.0008	0.1861	-0.0645	-0.149	0.1399	0.0359	-0.0608	-0.0486	-0.2098
	POEA	0.0082	-0.2573	0.3411	0.2758	-0.3084	0.1567	-0.2008	0.0108	0.0829	-0.3212	0.1733	0.2375	0.1627	-0.3326	-0.0548	0.1528	0.2226	0.2113	-0.2589	-0.0833	0.0565	-0.2959	0.3787	-0.261	0.0372	0.1018	0.2282	0.1793	0.2164	0.2067	-0.3063	0.2678	0.1323	0.2555	0.2423	0.0998	-0.1257	0.1063	0.2932	-0.3155	0.2776	0.1428	-0.1456	0.1623	0.0135	-0.0716	0.0793	0.0179
	TXB2	0.0959	0.1079	-0.2168	-0.059	0.0744	-0.2296	-0.0864	0.1499	0.0452	-0.0606	-0.0118	-0.1902	0.0319	0.0646	-0.2881	0.0161	-0.0679	-0.0402	0.1064	0.0096	-0.2084	-0.096	-0.0892	-0.0788	-0.0202	0.0231	-0.1009	-0.0518	-0.1184	-0.1532	0.0916	0.0546	0.055	0.2258	-0.1689	-0.149	0.0666	0.1106	-0.0366	0.0278	-0.0649	-0.0822	0.0084	0.0166	0.1165	0.1324	0.0618	-0.0351
Oxylipins and Endocannabinoids Ratios	9,10-DiHOME/EpOME	-0.0981	0.1628	-0.2643	-0.0707	0.2992	-0.2811	0.3305	0.1331	-0.0928	0.352	-0.0547	0.0472	-0.1562	0.306	-0.1864	-0.0877	-0.0849	0.1398	0.1625	0.1549	0.1807	0.124	0.0358	0.09	0.0089	-0.1672	0.0421	-0.2906	-0.2583	-0.2271	0.3255	-0.0874	-0.1776	-0.0054	-0.1802	-0.1987	0.1094	-0.224	-0.1823	0.2799	-0.0294	0.0386	0.1642	-0.0239	-0.2331	0.0522	0.067	0.0768
	9_10-DiHODE/9(10)-EpODE	0.0539	-0.0808	0.2163	0.1356	-0.1431	0.1873	0.0423	0.0483	-0.1665	-0.1029	0.1705	0.1366	0.1485	-0.0579	0.2113	0.115	0.0982	0.0799	-0.1503	-0.0589	-0.1004	-0.1638	0.3299	-0.2505	-0.0584	-0.1148	0.0905	0.0456	0.1608	0.2776	-0.0859	0.2611	0.0742	0.1547	0.1947	-0.065	-0.1012	0.0375	-0.0262	-0.0916	0.0625	-0.0172	-0.0561	0.0271	0.2373	-0.0473	0.0832	-0.0088
	11(12)/14(15)-EpETrE	-0.0875	-0.0418	0.0801	-0.0625	0.0194	0.2821	-0.0532	-0.0006	-0.0247	0.0911	-0.0991	-0.0257	0.1099	-0.0386	-0.0037	0.0943	-0.0539	0.0369	0.044	0.0098	-0.0872	-0.1756	0.012	0.0957	-0.2418	-0.0476	-0.05	0.1497	0.0946	0.1074	-0.0039	0.3194	0.1295	0.086	0.0726	-0.1572	-0.0966	0.1424	0.2757	0.063	0.0571	0.139	0.0016	-0.0164	-0.0659	-0.0216	0.1276	-0.0686
	11,12/14,15-DiHETrE	-0.0324	0.1369	0.0908	-0.0429	0.2431	-0.0055	0.0414	0.2018	0.0323	0.0843	-0.0294	-0.032	-0.0696	0.1306	0.1462	0.0391	0.0656	-0.0005	0.1267	0.1625	0.0449	-0.0222	-0.0014	-0.0234	-0.0804	0.0065	-0.3566	-0.0424	-0.243	-0.0433	0.1828	-0.0086	-0.0373	0.1577	-0.035	-0.1628	0.0285	-0.1517	-0.1118	0.2703	0.1375	-0.1022	0.0923	0.093	0.0049	-0.0293	-0.0485	0.0593
	12,13-DiHOME/EpOME	-0.1112	-0.0739	-0.023	0.0614	0.0778	-0.0852	0.1743	-0.0124	0.0686	0.0227	-0.0631	0.1233	0.0411	0.0479	0.025	-0.0332	-0.1797	0.1516	-0.1477	-0.0397	0.2432	0.108	0.1301	-0.0281	-0.0688	0.1334	0.1145	-0.194	-0.1571	0.1082	-0.0568	0.0162	-0.1577	-0.0309	-0.046	-0.0547	0.1579	0.013	0.0056	-0.0301	0.0326	0.1212	0.054	0.1179	-0.1453	0.0888	-0.0092	0.1078
	12-HEPE/12-HETE	-0.1261	-0.0788	0.0961	0.1365	0.0399	-0.1341	-0.0319	-0.0155	-0.0476	-0.0879	-0.0015	-0.2025	0.0451	-0.0616	0.0491	-0.0729	-0.0543	-0.0693	0.0359	-0.0187	0.1857	-0.1186	-0.0212	-0.1897	0.0925	0.0924	-0.0795	0.1366	-0.0983	-0.0533	-0.0175	-0.224	-0.0658	0.0766	-0.1549	0.2379	-0.3363	-0.184	-0.0122	0.073	-0.0294	-0.0568	-0.2537	-0.0493	0.0093	-0.1424	-0.0362	-0.3375
	13-KODE/13-HODE	0.0418	0.3061	-0.3346	-0.4081	0.2628	-0.2518	0.2613	0.0871	-0.2607	0.3705	-0.0337	0.0534	-0.0991	0.3928	-0.1304	-0.0823	-0.2429	-0.2106	0.3252	0.2499	-0.1625	0.23	-0.2206	0.0924	0.1558	0.0936	-0.1921	-0.1272	-0.1101	-0.2778	0.3348	0.0016	-0.0369	-0.2169	-0.2551	-0.2342	-0.0552	-0.0599	-0.1736	0.3285	-0.1545	0.0439	0.0509	-0.0563	-0.0809	0.0198	-0.024	-0.1234
	14,15/11,12-DiHETrE	0.0324	-0.1369	-0.0908	0.0429	-0.2431	0.0055	-0.0414	-0.2018	-0.0323	-0.0843	0.0294	0.032	0.0696	-0.1306	-0.1462	-0.0391	-0.0656	0.0005	-0.1267	-0.1625	-0.0449	0.0222	0.0014	0.0234	0.0804	-0.0065	0.3566	0.0424	0.243	0.0433	-0.1828	0.0086	0.0373	-0.1577	0.035	0.1628	-0.0285	0.1517	0.1118	-0.2703	-0.1375	0.1022	-0.0923	-0.093	-0.0049	0.0293	0.0485	-0.0593
	14_15-DiHETrE/14(15)-EpETrE	-0.023	-0.0041	0.1561	-0.0923	0.0483	0.1935	0.1766	0.1696	-0.042	0.1161	-0.1356	0.0175	-0.0939	0.0562	-0.0442	0.2096	0.0268	-0.0326	-0.0889	-0.016	0.0629	-0.0697	0.1386	0.021	-0.1833	0.0531	0.1703	0.0512	0.0178	0.1521	0.0522	0.1236	0.0416	0.1054	0.0802	-0.075	0.1316	0.0739	0.1449	0.0134	0.1367	0.192	0.0181	0.1245	0.008	-0.0559	0.2185	-0.0633
	15_16-DiHODE/15(16)-EpODE	-0.1237	-0.0344	0.1909	0.0023	-0.112	0.0746	0.1205	0.0111	-0.0863	-0.0389	-0.1102	0.3402	-0.0532	-0.0783	0.0881	0.0358	0.0092	-0.3616	-0.1012	0.0099	0.0974	0.0726	0.2108	-0.1032	0.1489	0.0421	0.1334	0.0719	0.0739	0.1878	-0.1718	0.1149	-0.1538	-0.0259	0.0534	-0.0671	0.1518	0.1286	0.1133	-0.1407	0.0185	0.1705	0.1232	0.0242	-0.1243	0.0206	0.0253	0.035
	17_18_DiHETE+19_20_DiHDoPe	0.1048	0.0296	0.0985	0.1479	0.2438	0.1504	0.0895	0.1137	-0.0647	-0.0197	-0.0157	0.1043	-0.0747	0.0377	0.0219	-0.0182	-0.0234	-0.1251	0.0506	-0.0193	0.0883	-0.0196	0.1272	-0.0622	-0.1628	0.1554	-0.0016	0.0693	-0.0914	-0.0254	0.1375	0.0082	-0.0288	0.1184	-0.1743	-0.03	0.0694	-0.1225	-0.0652	0.09	-0.085	-0.0802	-0.2318	0.0383	0.0776	-0.1567	0.0293	-0.3058
	OEA/LEA	-0.0732	-0.2222	0.1204	0.0043	-0.1681	0.1341	-0.325	-0.0624	0.2733	-0.0285	-0.0304	-0.1471	-0.1479	-0.2133	0.149	0.0172	0.2323	0.2008	-0.0866	-0.0603	0.1602	-0.2475	0.0353	-0.1562	-0.1007	-0.1756	0.0604	0.0418	-0.0975	0.0194	-0.0589	-0.1352	0.1348	0.006	0.1169	0.1409	-0.0886	-0.0009	0.0172	-0.1371	-0.3116	-0.1323	-0.0416	0.1171	-0.0004	0.0352	0.0561	-0.0815
	Sum(DiHETrE/EpETrE)	0.0755	0.0293	0.1181	-0.0448	0.0288	0.128	0.19	0.1622	-0.0354	0.0312	0.0174	0.1161	0.0148	0.0607	-0.0729	0.1793	-0.0883	-0.1297	-0.0949	-0.0337	0.0787	-0.0603	0.1781	0.0145	-0.1267	0.0081	0.1973	0.0191	0.0645	0.0955	0.0566	0.1074	0.0085	0.0624	0.0108	-0.0997	0.0642	-0.0282	-0.0317	-0.0103	0.0799	0.0934	0.0506	0.0569	-0.0151	-0.0705	0.0776	-0.1007
	Sum(DiHODE)/Sum(EpODE)	-0.122	-0.0261	0.2096	0.0102	-0.1185	0.1029	0.1071	0.0041	-0.1043	-0.0582	-0.0861	0.3507	-0.0287	-0.0791	0.1051	0.0341	0.0291	-0.362	-0.1188	-0.0096	0.0701	0.0291	0.2425	-0.1281	0.1444	-0.0106	0.1369	0.1057	0.1009	0.2019	-0.1777	0.1351	-0.1272	0.0134	0.0829	-0.0703	0.1641	0.1505	0.1155	-0.1475	-0.0074	0.1584	0.1025	0.0102	-0.0998	0.0032	0.0397	0.0316
	Sum(DiHOME)/Sum(EpOME)	-0.0649	-0.0134	-0.0582	0.0323	0.1328	-0.1292	0.2114	0.0314	-0.0138	0.0657	-0.0094	0.0904	0.0854	0.0961	-0.0135	-0.0501	-0.1623	0.1551	-0.1047	-0.0292	0.2098	0.1036	0.1615	-0.0222	-0.0804	0.0469	0.0826	-0.2247	-0.1407	0.0873	0.0248	-0.0086	-0.128	0.052	-0.0531	-0.0951	0.112	-0.0048	-0.0601	0.0278	0.0116	0.0885	0.044	0.0945	-0.1467	0.0506	0.0368	0.0653
	Sum(HDoHEs)	-0.0217	0.0978	-0.2483	0.0372	0.2876	-0.2738	0.3005	-0.0154	0.0521	0.1071	0.076	0.1355	-0.0902	0.1653	-0.0611	-0.1026	-0.2214	-0.1098	0.2141	0.1939	0.0515	0.1148	-0.0439	0.1795	0.0709	-0.0057	0.2458	-0.1157	-0.2249	-0.3032	0.1526	0.0469	-0.3031	-0.029	-0.2786	0.0326	0.3476	-0.2499	-0.1073	0.2345	-0.1527	0.0887	-0.0749	0.0045	0.1281	0.0757	-0.0927	-0.0578
	DHEA/LEA	-0.1106	-0.0396	0.0096	0.1773	0.0573	-0.0138	-0.0902	-0.133	0.123	-0.1339	0.0257	-0.0745	-0.1852	-0.0147	-0.058	-0.2756	0.0236	-0.0199	0.1661	0.1359	0.0629	-0.0009	-0.0669	-0.1127	0.245	0.0898	0.0967	0.0175	-0.1565	-0.2126	0.0486	-0.0977	-0.307	-0.1482	-0.1643	0.0399	0.0464	-0.1516	-0.0823	0.1033	-0.2224	-0.0949	-0.0976	-0.0309	-0.0681	0.0323	-0.0659	-0.1946
	DEA/aLEA	0.2201	0.1575	-0.2728	-0.124	0.2707	-0.1026	0.1966	-0.041	-0.0437	0.3027	-0.0061	0.0655	-0.0747	0.1215	-0.0967	-0.1703	-0.0586	-0.2124	0.1975	0.1178	-0.1867	-0.0528	-0.1421	0.0081	-0.1818	-0.2925	-0.0105	-0.0647	-0.082	-0.3021	0.3082	0.1416	0.0449	0.1781	-0.2424	-0.2416	0.2501	-0.0401	-0.0931	0.0903	-0.2143	-0.0987	0.1696	-0.0179	-0.1594	0.113	-0.0901	0.1269
	DEA/LEA	0.2036	0.1387	-0.1928	-0.1835	0.2502	-0.0387	0.1657	0.0263	-0.08	0.3209	-0.1404	-0.0095	-0.0877	0.1182	0.0348	-0.0004	0.0428	-0.1449	0.197	0.0641	-0.2234	-0.079	0.0306	0.0299	-0.2109	-0.3051	0.002	0.0143	0.0264	-0.1523	0.307	0.0814	0.0809	0.1363	-0.1711	-0.2294	0.2205	0.006	-0.0062	0.0666	-0.1112	-0.1046	0.0708	0.0031	-0.1531	0.1043	-0.0514	0.1606
	DHEA/aLEA	-0.0199	-0.0065	-0.1385	0.1406	0.1142	-0.1255	-0.0286	-0.1749	0.1372	-0.0498	0.1345	-0.0419	-0.116	-0.0101	-0.1416	-0.3762	-0.0881	-0.1164	0.1719	0.1648	0.0604	-0.0599	-0.26	-0.1347	0.1659	-0.0844	-0.0096	-0.0489	-0.2285	-0.3708	0.1332	-0.032	-0.219	-0.0233	-0.232	0.0158	0.0523	-0.2107	-0.1536	0.1234	-0.3178	-0.0783	0.0634	-0.0625	-0.1273	0.099	-0.1057	-0.1184
Steroids	Tes/Prog	-0.1598	-0.0666	-0.0268	0.2033	-0.1852	0.0086	-0.1685	-0.1894	0.0448	-0.0998	-0.0751	-0.0408	0.1057	-0.0687	-0.1526	-0.1414	-0.113	0.1757	-0.149	-0.1057	0.1511	-0.0089	-0.038	0.1755	0.123	-0.0292	0.1818	-0.0132	-0.1031	0.1281	-0.1932	-0.0727	-0.0655	-0.288	0.1181	0.0489	-0.0798	0.0335	0.2738	-0.0737	0.1033	-0.09	0.0894	-0.0877	0.0137	-0.1157	-0.111	0.0208
	17-OH Prog	0.0394	0.171	0.1817	-0.0214	0.004	-0.1178	0.1119	0.081	-0.1507	-0.0274	0.0076	0.4669	0.0302	0.002	0.1048	-0.0993	-0.0177	-0.234	-0.0912	-0.0815	-0.0033	0.1371	0.0582	-0.2559	0.2418	0.0112	0.1751	0.0477	-0.0703	0.0776	-0.059	-0.079	-0.0402	0.0261	0.0479	0.1497	0.2421	0.1739	0.1114	-0.0824	0.0346	0.0558	0.0155	0.1543	0.016	-0.016	0.0095	0.0586
	corticosterone	-0.0319	0.0662	0.156	0.1727	0.0681	-0.0148	0.0753	0.2469	-0.0962	-0.0702	-0.0152	0.3217	-0.2568	0.0014	0.0116	0.0009	0.0596	-0.131	-0.0765	0.0053	0.0848	0.1148	0.1224	-0.2788	0.3046	0.07	0.2957	-0.1282	-0.1912	-0.0302	-0.0362	-0.163	-0.1527	0.0202	-0.1122	0.1238	0.1853	-0.0228	-0.0489	-0.0341	0.0186	-0.1103	-0.1088	0.2087	-0.0029	-0.2208	0.2472	-0.2103
	Testosterone	-0.1876	-0.0325	0.1108	0.2865	-0.1811	-0.0094	-0.213	-0.129	0.0112	-0.1571	-0.0949	0.1371	0.0434	-0.1524	0.0416	-0.0686	0.0049	0.1353	-0.2079	-0.1353	0.0683	-0.0964	-0.0489	0.055	0.1736	0.0689	0.2086	0.0745	-0.1959	0.1974	-0.2286	-0.045	-0.0219	-0.164	0.3314	0.131	0.0347	0.1843	0.267	-0.1597	0.1578	-0.0646	-0.0951	-0.0537	0.2047	-0.2142	-0.0438	-0.0653
	Cortexolone	-0.0181	-0.0119	0.2738	0.1296	-0.0868	-0.105	-0.0969	0.1767	0.0463	-0.1998	0.0186	0.24	-0.0302	-0.1471	0.0245	-0.0049	0.0766	-0.1153	-0.1847	-0.0839	0.1442	0.0012	0.1276	-0.1995	0.3123	0.0659	0.1775	0.0046	-0.1735	0.107	-0.1683	-0.1837	-0.0497	-0.0044	0.062	0.2366	0.0861	0.1059	0.031	-0.2175	0.1169	-0.0655	-0.1103	0.19	-0.1088	-0.1922	0.2001	-0.1288
	Cortisol	-0.0335	-0.0414	0.2332	0.2476	0.0469	0.081	0.0169	0.1908	-0.0486	-0.1503	-0.0149	0.2091	-0.2326	-0.0434	0.0259	0.034	0.0582	-0.0695	-0.0821	0.033	0.1027	0.0409	0.1308	-0.2625	0.2309	0.1539	0.3603	-0.0646	-0.2176	0.012	-0.0168	-0.0918	-0.2222	-0.0453	-0.094	0.1808	0.1982	-0.0749	0.0504	-0.0793	0.0151	-0.0567	-0.1238	0.2069	-0.0237	-0.1212	0.2677	-0.0368
	Cortisone	-0.1272	-0.0474	0.2341	0.2984	-0.076	0.0867	-0.166	0.1015	0.1074	-0.1986	-0.0701	0.1076	-0.2313	-0.0996	0.0021	-0.0974	0.1435	-0.0196	-0.1044	0.003	0.1383	-0.0108	0.0295	-0.3159	0.2321	0.0544	0.2506	0.0158	-0.3214	0.0101	-0.0354	-0.1306	-0.2115	-0.0036	0.0698	0.2636	0.1278	-0.0161	0.0659	-0.1023	-0.0272	0.0071	-0.0471	0.1401	-0.0598	-0.1363	0.0975	-0.0703
	DHEAS	-0.0309	-0.0263	-0.0193	-0.0022	0.1132	-0.2797	0.1344	0.0051	-0.1186	-0.0151	0.0818	0.0328	-0.2087	0.0214	-0.0094	-0.0096	-0.0973	0.0468	0.0337	0.0251	0.04	-0.0324	-0.2677	-0.0812	0.038	0.1814	0.2722	-0.0308	-0.2479	-0.1497	0.0482	-0.0186	-0.1037	0.0283	-0.0613	0.2238	0.303	0.0257	-0.1485	-0.0191	-0.0283	0.061	0.0028	0.0284	-0.0064	-0.0723	-0.1336	0.0092
	Progesterone	-0.0042	0.117	0.0394	-0.0326	0.0768	-0.0774	0.0784	0.148	-0.0604	0.0019	0.0265	0.2465	-0.0821	0.0333	0.1465	0.0465	0.0849	-0.0265	0.042	0.0468	-0.1492	-0.0102	0.0097	-0.1818	0.0316	0.0756	-0.0222	0.0134	-0.1848	-0.0919	0.1035	-0.0881	0.0931	0.1634	0.1282	0.0946	0.1865	0.0659	-0.1428	0.0032	-0.0055	0.0287	-0.2125	0.1081	0.0571	-0.1524	0.0716	-0.1566
[truncated: 116 more columns]
